# Supplementary material for: Identification and analysis of the interaction network of African swine fever virus D1133L with host proteins
Source: Front Microbiol. 2022 Nov 3;13:1037346. doi: 10.3389/fmicb.2022.1037346 (PMC9673173; doi:10.3389/fmicb.2022.1037346)
Supplement: Supplementary Table S1 — ASFV D1133L-interacting host proteins. [file Table_1.XLSX]

## Sheet: 130
Protein IDs	Protein IDs	Biological Process	Cell Component	Molecular Function	KEGG Pathways	Protein names	Gene names	Fasta headers	Peptides 130	Unique peptides 130	Mol. weight [kDa]	Sequence length	Score	Sequence coverage 130 [%]	LFQ intensity 130
P35580;G1UI33;Q9UE82;Q9UMG3;A5XEH4;REV__Q8IYT3;H0Y6I0;Q13439	P35580	GO:0019222,regulation of metabolic process|GO:0048584,positive regulation of response to stimulus|GO:0048583,regulation of response to stimulus|GO:0098779,mitophagy in response to mitochondrial depolarization|GO:0072359,circulatory system development|GO:0072358,cardiovascular system development|GO:0007165,signal transduction|GO:0007166,cell surface receptor signaling pathway|GO:0007167,enzyme lin…	GO:0015629,actin cytoskeleton|GO:0048770,pigment granule|GO:0043229,intracellular organelle|GO:0043228,non-membrane-bounded organelle|GO:0044430,cytoskeletal part|GO:0031988,membrane-bounded vesicle|GO:0043227,membrane-bounded organelle|GO:0043226,organelle|GO:0005856,cytoskeleton|GO:0032982,myosin filament|GO:0070062,extracellular exosome|GO:0016023,cytoplasmic, membrane-bounded vesicle|GO:00314…	GO:0035639,purine ribonucleoside triphosphate binding|GO:0044877,macromolecular complex binding|GO:0005488,binding|GO:0000166,nucleotide binding|GO:1901363,heterocyclic compound binding|GO:0001883,purine nucleoside binding|GO:0001882,nucleoside binding|GO:0043168,anion binding|GO:0005198,structural molecule activity|GO:0003779,actin binding|GO:0043167,ion binding|GO:1901265,nucleoside phosphate b…	hsa04530,Tight junction|hsa05130,Pathogenic Escherichia coli infection|hsa04270,Vascular smooth muscle contraction	Myosin-10	MYH10	sp|P35580|MYH10_HUMAN Myosin-10 OS=Homo sapiens OX=9606 GN=MYH10 PE=1 SV=3	169	123	229	1976	323.31	65.4	4640100000
P78527;B4DL41;F5GX40;H0YG84	P78527	GO:0033157,regulation of intracellular protein transport|GO:0051169,nuclear transport|GO:0051049,regulation of transport|GO:0034605,cellular response to heat|GO:0008064,regulation of actin polymerization or depolymerization|GO:0044281,small molecule metabolic process|GO:0044282,small molecule catabolic process|GO:0043200,response to amino acid|GO:0051716,cellular response to stimulus|GO:0006302,d…	GO:0031931,TORC1 complex|GO:0097458,neuron part|GO:0042995,cell projection|GO:0098796,membrane protein complex|GO:0000323,lytic vacuole|GO:0005783,endoplasmic reticulum|GO:0005794,Golgi apparatus|GO:0031974,membrane-enclosed lumen|GO:0005789,endoplasmic reticulum membrane|GO:0042175,nuclear outer membrane-endoplasmic reticulum membrane network|GO:0043229,intracellular organelle|GO:0031932,TORC2 c…	GO:0001030,RNA polymerase III type 1 promoter DNA binding|GO:0001031,RNA polymerase III type 2 promoter DNA binding|GO:0001032,RNA polymerase III type 3 promoter DNA binding|GO:0000182,rDNA binding|GO:0001156,TFIIIC-class transcription factor binding|GO:0001016,RNA polymerase III regulatory region DNA binding|GO:0001025,RNA polymerase III transcription factor binding|GO:0008144,drug binding|GO:00…	hsa04659,Th17 cell differentiation|hsa05212,Pancreatic cancer|hsa05210,Colorectal cancer|hsa05214,Glioma|hsa04630,JAK-STAT signaling pathway|hsa04140,Autophagy - animal|hsa05230,Central carbon metabolism in cancer|hsa05231,Choline metabolism in cancer|hsa04066,HIF-1 signaling pathway|hsa04920,Adipocytokine signaling pathway|hsa01521,EGFR tyrosine kinase inhibitor resistance|hsa01522,Endocrine res…	DNA-dependent protein kinase catalytic subunit	PRKDC	sp|P78527|PRKDC_HUMAN DNA-dependent protein kinase catalytic subunit OS=Homo sapiens OX=9606 GN=PRKDC PE=1 SV=3	72	72	469.08	4128	323.31	20.8	283190000
Q7Z406;A1L2Z2;B4E177;A0A0C4DFM8;B3KV65	Q7Z406					Myosin-14	MYH14	sp|Q7Z406|MYH14_HUMAN Myosin-14 OS=Homo sapiens OX=9606 GN=MYH14 PE=1 SV=2	95	56	227.87	1995	323.31	46.5	447360000
Q14204;A0A2R8Y706;A0A2R8YFZ7;A0A2R8Y5T0;A0A2R8Y6H2;A0A2R8Y542;A0A2R8YGC7;H0YJ21;A0A2R8Y6I5;B4DSR6;Q6P2H7;Q92862;Q9NRC3	Q14204	GO:0022607,cellular component assembly|GO:0044839,cell cycle G2/M phase transition|GO:0000086,G2/M transition of mitotic cell cycle|GO:0051653,spindle localization|GO:0034063,stress granule assembly|GO:1903047,mitotic cell cycle process|GO:0006928,movement of cell or subcellular component|GO:0044770,cell cycle phase transition|GO:0044772,mitotic cell cycle phase transition|GO:0022402,cell cycle p…	GO:0030175,filopodium|GO:0043229,intracellular organelle|GO:0043228,non-membrane-bounded organelle|GO:0030286,dynein complex|GO:0005815,microtubule organizing center|GO:0005874,microtubule|GO:0043226,organelle|GO:0005856,cytoskeleton|GO:0042995,cell projection|GO:0031982,vesicle|GO:0005813,centrosome|GO:0016020,membrane|GO:0044444,cytoplasmic part|GO:0031988,membrane-bounded vesicle|GO:0044430,cy…	GO:0016887,ATPase activity|GO:0035639,purine ribonucleoside triphosphate binding|GO:0005488,binding|GO:0003676,nucleic acid binding|GO:0043167,ion binding|GO:1901363,heterocyclic compound binding|GO:0001883,purine nucleoside binding|GO:0001882,nucleoside binding|GO:0043168,anion binding|GO:0045502,dynein binding|GO:0000166,nucleotide binding|GO:0051959,dynein light intermediate chain binding|GO:1…	hsa04962,Vasopressin-regulated water reabsorption|hsa04145,Phagosome|hsa05132,Salmonella infection	Cytoplasmic dynein 1 heavy chain 1	DYNC1H1	sp|Q14204|DYHC1_HUMAN Cytoplasmic dynein 1 heavy chain 1 OS=Homo sapiens OX=9606 GN=DYNC1H1 PE=1 SV=5	55	55	532.4	4646	323.31	14	98867000
P15924;Q4LE79;B4E2A0;B4DKX6;B4DWT7;G1UI31;Q6ZP16	P15924	GO:0043933,macromolecular complex subunit organization|GO:0034113,heterotypic cell-cell adhesion|GO:0086042,cardiac muscle cell-cardiac muscle cell adhesion|GO:0072358,cardiovascular system development|GO:0003015,heart process|GO:0001508,action potential|GO:0071840,cellular component organization or biogenesis|GO:0007517,muscle organ development|GO:0048869,cellular developmental process|GO:000961…	GO:0098590,plasma membrane region|GO:0044421,extracellular region part|GO:0014704,intercalated disc|GO:0043229,intracellular organelle|GO:0043228,non-membrane-bounded organelle|GO:0043227,membrane-bounded organelle|GO:0043226,organelle|GO:0030054,cell junction|GO:0005856,cytoskeleton|GO:0045111,intermediate filament cytoskeleton|GO:0031982,vesicle|GO:0005634,nucleus|GO:0016020,membrane|GO:0031988…	GO:0005200,structural constituent of cytoskeleton|GO:0098631,protein binding involved in cell adhesion|GO:0098632,protein binding involved in cell-cell adhesion|GO:0005080,protein kinase C binding|GO:0019899,enzyme binding|GO:0005488,binding|GO:0003676,nucleic acid binding|GO:1901363,heterocyclic compound binding|GO:0005198,structural molecule activity|GO:0086080,protein binding involved in heter…	hsa05412,Arrhythmogenic right ventricular cardiomyopathy (ARVC)	Desmoplakin	DSP;DSP variant protein	sp|P15924|DESP_HUMAN Desmoplakin OS=Homo sapiens OX=9606 GN=DSP PE=1 SV=3;tr|Q4LE79|Q4LE79_HUMAN DSP variant protein (Fragment) OS=Homo sapiens OX=9606 GN=DSP variant protein PE=2 SV=1	41	41	331.77	2871	323.31	15.4	50511000
F8VPD4;P27708;Q53SY7;H7C2E4;G1UI39;H7C3Z5;H7BZB3;Q53SZ4;Q5R207;Q5R209;Q5R210;Q5R208;Q5R206;A8K134;A0A024R454;P31327	F8VPD4	GO:0044238,primary metabolic process|GO:0045909,positive regulation of vasodilation|GO:0003013,circulatory system process|GO:0044281,small molecule metabolic process|GO:0044283,small molecule biosynthetic process|GO:0003018,vascular process in circulatory system|GO:0014074,response to purine-containing compound|GO:0090066,regulation of anatomical structure size|GO:1901362,organic cyclic compound …	GO:0044464,cell part|GO:0031974,membrane-enclosed lumen|GO:0031975,envelope|GO:0043229,intracellular organelle|GO:0043228,non-membrane-bounded organelle|GO:0042645,mitochondrial nucleoid|GO:0043227,membrane-bounded organelle|GO:0043226,organelle|GO:0005737,cytoplasm|GO:0031090,organelle membrane|GO:0031981,nuclear lumen|GO:0005730,nucleolus|GO:0005634,nucleus|GO:0016020,membrane|GO:0044444,cytopl…	GO:0004175,endopeptidase activity|GO:0035639,purine ribonucleoside triphosphate binding|GO:0044877,macromolecular complex binding|GO:0016884,carbon-nitrogen ligase activity, with glutamine as amido-N-donor|GO:0008233,peptidase activity|GO:0043167,ion binding|GO:0016597,amino acid binding|GO:1901363,heterocyclic compound binding|GO:0001883,purine nucleoside binding|GO:0001882,nucleoside binding|GO…	hsa01200,Carbon metabolism|hsa01100,Metabolic pathways|hsa00250,Alanine, aspartate and glutamate metabolism|hsa00220,Arginine biosynthesis|hsa00910,Nitrogen metabolism|hsa01230,Biosynthesis of amino acids	CAD protein;Glutamine-dependent carbamoyl-phosphate synthase;Aspartate carbamoyltransferase;Dihydroorotase	CAD	tr|F8VPD4|F8VPD4_HUMAN CAD protein OS=Homo sapiens OX=9606 GN=CAD PE=1 SV=1;sp|P27708|PYR1_HUMAN CAD protein OS=Homo sapiens OX=9606 GN=CAD PE=1 SV=3;tr|Q53SY7|Q53SY7_HUMAN Uncharacterized protein CAD (Fragment) OS=Homo sapiens OX=9606 GN=CAD PE=3 SV=1	38	38	236.02	2162	323.31	24.7	115010000
P35527;K7EQQ3	P35527	GO:0043933,macromolecular complex subunit organization|GO:0019953,sexual reproduction|GO:0008544,epidermis development|GO:0007275,multicellular organism development|GO:0044699,single-organism process|GO:0000003,reproduction|GO:0071822,protein complex subunit organization|GO:0071840,cellular component organization or biogenesis|GO:0016043,cellular component organization|GO:0048513,animal organ dev…	GO:0043229,intracellular organelle|GO:0043228,non-membrane-bounded organelle|GO:0043227,membrane-bounded organelle|GO:0043226,organelle|GO:0005856,cytoskeleton|GO:0045111,intermediate filament cytoskeleton|GO:0031982,vesicle|GO:0005615,extracellular space|GO:0005634,nucleus|GO:0016020,membrane|GO:0031988,membrane-bounded vesicle|GO:0044430,cytoskeletal part|GO:0005882,intermediate filament|GO:003…	GO:0005200,structural constituent of cytoskeleton|GO:0005198,structural molecule activity	hsa05150,Staphylococcus aureus infection|hsa04915,Estrogen signaling pathway	Keratin, type I cytoskeletal 9	KRT9	sp|P35527|K1C9_HUMAN Keratin, type I cytoskeletal 9 OS=Homo sapiens OX=9606 GN=KRT9 PE=1 SV=3;tr|K7EQQ3|K7EQQ3_HUMAN Keratin, type I cytoskeletal 9 OS=Homo sapiens OX=9606 GN=KRT9 PE=1 SV=1	38	37	62.064	623	323.31	65.7	3515200000
E1NZA1;Q92616;A0A024RBS1;B4DM32	E1NZA1	GO:0080090,regulation of primary metabolic process|GO:0019222,regulation of metabolic process|GO:2000112,regulation of cellular macromolecule biosynthetic process|GO:0031323,regulation of cellular metabolic process|GO:0044249,cellular biosynthetic process|GO:0034641,cellular nitrogen compound metabolic process|GO:0006807,nitrogen compound metabolic process|GO:0034645,cellular macromolecule biosyn…	GO:0005737,cytoplasm|GO:0032991,macromolecular complex|GO:0005840,ribosome|GO:0043232,intracellular non-membrane-bounded organelle|GO:0016020,membrane|GO:0044464,cell part|GO:0044444,cytoplasmic part|GO:0005623,cell|GO:0030529,intracellular ribonucleoprotein complex|GO:0043229,intracellular organelle|GO:0043228,non-membrane-bounded organelle|GO:0044424,intracellular part|GO:0005622,intracellular|…	GO:0097159,organic cyclic compound binding|GO:0044822,poly(A) RNA binding|GO:0008135,translation factor activity, RNA binding|GO:0003723,RNA binding|GO:0003676,nucleic acid binding|GO:1901363,heterocyclic compound binding|GO:0005488,binding|GO:0019899,enzyme binding|GO:0043022,ribosome binding|GO:0019207,kinase regulator activity|GO:0005515,protein binding|GO:0019887,protein kinase regulator acti…	0	Translational activator GCN1	PRIC295;GCN1L1	tr|E1NZA1|E1NZA1_HUMAN Peroxisome proliferator activated receptor interacting complex protein OS=Homo sapiens OX=9606 GN=PRIC295 PE=2 SV=1;sp|Q92616|GCN1_HUMAN eIF-2-alpha kinase activator GCN1 OS=Homo sapiens OX=9606 GN=GCN1 PE=1 SV=6;tr|A0A024RBS1|A0A024	32	32	292.74	2671	323.31	15.4	44878000
P13645;Q7Z3Y7;Q7Z3Y8;A0A3B3ITG2;Q7Z3Z0;Q6ZPD6;Q7Z3Y9	P13645	GO:0071248,cellular response to metal ion|GO:0030154,cell differentiation|GO:0071241,cellular response to inorganic substance|GO:0070887,cellular response to chemical stimulus|GO:0008544,epidermis development|GO:0007275,multicellular organism development|GO:0044699,single-organism process|GO:0051716,cellular response to stimulus|GO:0048869,cellular developmental process|GO:0048513,animal organ de…	GO:0045095,keratin filament|GO:0043229,intracellular organelle|GO:0043228,non-membrane-bounded organelle|GO:0043227,membrane-bounded organelle|GO:0043226,organelle|GO:0005856,cytoskeleton|GO:0045111,intermediate filament cytoskeleton|GO:0031982,vesicle|GO:0005615,extracellular space|GO:0005634,nucleus|GO:0016020,membrane|GO:0031988,membrane-bounded vesicle|GO:0044430,cytoskeletal part|GO:0005737,…	GO:0005198,structural molecule activity|GO:0030280,structural constituent of epidermis|GO:0046983,protein dimerization activity|GO:0046982,protein heterodimerization activity|GO:0005488,binding|GO:0005515,protein binding	hsa05150,Staphylococcus aureus infection|hsa04915,Estrogen signaling pathway	Keratin, type I cytoskeletal 10	KRT10	sp|P13645|K1C10_HUMAN Keratin, type I cytoskeletal 10 OS=Homo sapiens OX=9606 GN=KRT10 PE=1 SV=6	33	28	58.826	584	323.31	50.9	1476400000
P07814;Q3KQZ8;V9GYZ6;B4DKX5;H6WCP5;B4DP50;V9GZ76	P07814	GO:0044238,primary metabolic process|GO:0019752,carboxylic acid metabolic process|GO:0090304,nucleic acid metabolic process|GO:0044249,cellular biosynthetic process|GO:0034641,cellular nitrogen compound metabolic process|GO:0060322,head development|GO:0006807,nitrogen compound metabolic process|GO:0044281,small molecule metabolic process|GO:0034645,cellular macromolecule biosynthetic process|GO:0…	GO:0005737,cytoplasm|GO:0043231,intracellular membrane-bounded organelle|GO:0043233,organelle lumen|GO:0005829,cytosol|GO:0044464,cell part|GO:0044444,cytoplasmic part|GO:0031974,membrane-enclosed lumen|GO:0005622,intracellular|GO:0044446,intracellular organelle part|GO:0070013,intracellular organelle lumen|GO:0043229,intracellular organelle|GO:0005739,mitochondrion|GO:0044429,mitochondrial part|…	GO:0035639,purine ribonucleoside triphosphate binding|GO:0005488,binding|GO:0000166,nucleotide binding|GO:1901363,heterocyclic compound binding|GO:1901265,nucleoside phosphate binding|GO:0001882,nucleoside binding|GO:0043168,anion binding|GO:0004812,aminoacyl-tRNA ligase activity|GO:0004819,glutamine-tRNA ligase activity|GO:0043167,ion binding|GO:0001883,purine nucleoside binding|GO:0032549,ribon…	hsa01100,Metabolic pathways|hsa00970,Aminoacyl-tRNA biosynthesis	Bifunctional glutamate/proline--tRNA ligase;Glutamate--tRNA ligase;Proline--tRNA ligase	EPRS	sp|P07814|SYEP_HUMAN Bifunctional glutamate/proline--tRNA ligase OS=Homo sapiens OX=9606 GN=EPRS PE=1 SV=5;tr|Q3KQZ8|Q3KQZ8_HUMAN EPRS protein (Fragment) OS=Homo sapiens OX=9606 GN=EPRS PE=2 SV=1;tr|V9GYZ6|V9GYZ6_HUMAN Bifunctional glutamate/proline--tRNA	27	27	170.59	1512	308.64	23.5	36365000
B3KX11;Q59H77;P49368;B4DUR8;Q2TU64;Q5SZX6;E9PRC8;Q5SZW8;E9PQ35;E9PM09;Q5SZX9	B3KX11	GO:0022607,cellular component assembly|GO:0006457,protein folding|GO:0070271,protein complex biogenesis|GO:0043933,macromolecular complex subunit organization|GO:0006458,'de novo' protein folding|GO:0019953,sexual reproduction|GO:1901998,toxin transport|GO:0071840,cellular component organization or biogenesis|GO:0044267,cellular protein metabolic process|GO:0000003,reproduction|GO:0071822,protein…	GO:0043229,intracellular organelle|GO:0043228,non-membrane-bounded organelle|GO:0005874,microtubule|GO:0043226,organelle|GO:0005856,cytoskeleton|GO:0031982,vesicle|GO:0044445,cytosolic part|GO:0043209,myelin sheath|GO:0043227,membrane-bounded organelle|GO:0016020,membrane|GO:0005832,chaperonin-containing T-complex|GO:0031988,membrane-bounded vesicle|GO:0044430,cytoskeletal part|GO:0005576,extrace…	GO:0035639,purine ribonucleoside triphosphate binding|GO:0005488,binding|GO:0003676,nucleic acid binding|GO:0000166,nucleotide binding|GO:1901363,heterocyclic compound binding|GO:1901265,nucleoside phosphate binding|GO:0001882,nucleoside binding|GO:0043168,anion binding|GO:0051082,unfolded protein binding|GO:0043167,ion binding|GO:0001883,purine nucleoside binding|GO:0032549,ribonucleoside bindin…	0	T-complex protein 1 subunit gamma	CCT3	tr|B3KX11|B3KX11_HUMAN T-complex protein 1 subunit gamma OS=Homo sapiens OX=9606 PE=2 SV=1;tr|Q59H77|Q59H77_HUMAN T-complex protein 1 subunit gamma (Fragment) OS=Homo sapiens OX=9606 PE=2 SV=1;sp|P49368|TCPG_HUMAN T-complex protein 1 subunit gamma OS=Homo	22	22	57.945	522	323.31	48.7	82034000
P05023;B7Z3V1;B7Z1N5;M0R116;A0A2R8YEY8;Q53ES0;B7Z9V4;A0A0A0MT26;P13637;B7Z1Q9;B3KRI1;B7Z3F8;B1AKY9;B2RAQ4;A0A0S2Z3W6;P50993;B3KV59;B3KX35;H0Y7C1;B4DIQ8;B3KW93;B3KSY7;B3KNQ8;A0A2H4Y9T5;Q5TC01;B4DHD7;Q58I23;Q5TC02;Q5TC05;B4E0R9;Q658V6;Q53FM3;A0A384MR29;P20648;P54707;B4DRW5;M0QXF2;A0A0S2Z3D3;Q58I22;Q58I21	P05023	GO:0080090,regulation of primary metabolic process|GO:0019222,regulation of metabolic process|GO:0051049,regulation of transport|GO:0055080,cation homeostasis|GO:0003012,muscle system process|GO:0003013,circulatory system process|GO:0055075,potassium ion homeostasis|GO:0045989,positive regulation of striated muscle contraction|GO:0001508,action potential|GO:0060081,membrane hyperpolarization|GO:1…	GO:0098590,plasma membrane region|GO:0044463,cell projection part|GO:0005783,endoplasmic reticulum|GO:0044421,extracellular region part|GO:0048770,pigment granule|GO:0014704,intercalated disc|GO:0005901,caveola|GO:0043229,intracellular organelle|GO:0071944,cell periphery|GO:0045202,synapse|GO:0090533,cation-transporting ATPase complex|GO:0042383,sarcolemma|GO:0044853,plasma membrane raft|GO:00432…	GO:0016791,phosphatase activity|GO:0035639,purine ribonucleoside triphosphate binding|GO:0031420,alkali metal ion binding|GO:0019899,enzyme binding|GO:0042578,phosphoric ester hydrolase activity|GO:0005488,binding|GO:0016887,ATPase activity|GO:0043548,phosphatidylinositol 3-kinase binding|GO:0019901,protein kinase binding|GO:0043167,ion binding|GO:1901363,heterocyclic compound binding|GO:0001883,…	hsa04970,Salivary secretion|hsa04971,Gastric acid secretion|hsa04961,Endocrine and other factor-regulated calcium reabsorption|hsa04960,Aldosterone-regulated sodium reabsorption|hsa04974,Protein digestion and absorption|hsa04976,Bile secretion|hsa04964,Proximal tubule bicarbonate reclamation|hsa04022,cGMP-PKG signaling pathway|hsa04972,Pancreatic secretion|hsa04024,cAMP signaling pathway|hsa04973…	Sodium/potassium-transporting ATPase subunit alpha-1	ATP1A1	sp|P05023|AT1A1_HUMAN Sodium/potassium-transporting ATPase subunit alpha-1 OS=Homo sapiens OX=9606 GN=ATP1A1 PE=1 SV=1;tr|B7Z3V1|B7Z3V1_HUMAN Sodium/potassium-transporting ATPase subunit alpha (Fragment) OS=Homo sapiens OX=9606 PE=2 SV=1	30	22	112.89	1023	323.31	32.9	133820000
P17987;E7ERF2;E7EQR6;F5H282;F5H136;F5GZ03;F5GZI8;F5H676;F5H726;F5H7Y1;F5GYL4;A4D1V1	P17987	GO:0008037,cell recognition|GO:0006925,inflammatory cell apoptotic process|GO:0022607,cellular component assembly|GO:0006457,protein folding|GO:0070271,protein complex biogenesis|GO:0043933,macromolecular complex subunit organization|GO:0006458,'de novo' protein folding|GO:0019953,sexual reproduction|GO:0043170,macromolecule metabolic process|GO:0044766,multi-organism transport|GO:0008104,protein…	GO:0000242,pericentriolar material|GO:0031974,membrane-enclosed lumen|GO:0097223,sperm part|GO:0043229,intracellular organelle|GO:0043228,non-membrane-bounded organelle|GO:0001669,acrosomal vesicle|GO:0000228,nuclear chromosome|GO:0005815,microtubule organizing center|GO:0005874,microtubule|GO:0043226,organelle|GO:0005856,cytoskeleton|GO:0070062,extracellular exosome|GO:0031981,nuclear lumen|GO:0…	GO:0044389,ubiquitin-like protein ligase binding|GO:0035639,purine ribonucleoside triphosphate binding|GO:0019899,enzyme binding|GO:0005488,binding|GO:0003676,nucleic acid binding|GO:0000166,nucleotide binding|GO:1901363,heterocyclic compound binding|GO:1901265,nucleoside phosphate binding|GO:0001882,nucleoside binding|GO:0043168,anion binding|GO:0051082,unfolded protein binding|GO:0043167,ion bi…	0	T-complex protein 1 subunit alpha	TCP1	sp|P17987|TCPA_HUMAN T-complex protein 1 subunit alpha OS=Homo sapiens OX=9606 GN=TCP1 PE=1 SV=1;tr|E7ERF2|E7ERF2_HUMAN T-complex protein 1 subunit alpha OS=Homo sapiens OX=9606 GN=TCP1 PE=1 SV=1;tr|E7EQR6|E7EQR6_HUMAN T-complex protein 1 subunit alpha OS=	22	22	60.343	556	257.58	41	146910000
P35908	P35908	GO:0050688,regulation of defense response to virus|GO:0019222,regulation of metabolic process|GO:0048584,positive regulation of response to stimulus|GO:0048583,regulation of response to stimulus|GO:0098779,mitophagy in response to mitochondrial depolarization|GO:0031347,regulation of defense response|GO:0007005,mitochondrion organization|GO:0044712,single-organism catabolic process|GO:0044710,sin…	GO:0045095,keratin filament|GO:0043229,intracellular organelle|GO:0043228,non-membrane-bounded organelle|GO:0043227,membrane-bounded organelle|GO:0043226,organelle|GO:0005856,cytoskeleton|GO:0045111,intermediate filament cytoskeleton|GO:0031982,vesicle|GO:0005634,nucleus|GO:0016020,membrane|GO:0031988,membrane-bounded vesicle|GO:0044430,cytoskeletal part|GO:0005882,intermediate filament|GO:003299…	GO:0005200,structural constituent of cytoskeleton|GO:0005488,binding|GO:0005515,protein binding|GO:0005198,structural molecule activity	0	Keratin, type II cytoskeletal 2 epidermal	KRT2	sp|P35908|K22E_HUMAN Keratin, type II cytoskeletal 2 epidermal OS=Homo sapiens OX=9606 GN=KRT2 PE=1 SV=2	32	22	65.432	639	323.31	50.7	308020000
A0A384ME17;P49411;H3BNU3	A0A384ME17	GO:0044238,primary metabolic process|GO:0019220,regulation of phosphate metabolic process|GO:0080090,regulation of primary metabolic process|GO:0019222,regulation of metabolic process|GO:0033674,positive regulation of kinase activity|GO:0016310,phosphorylation|GO:0031325,positive regulation of cellular metabolic process|GO:0031323,regulation of cellular metabolic process|GO:0044249,cellular biosy…	GO:0043234,protein complex|GO:0005737,cytoplasm|GO:0032991,macromolecular complex|GO:0005853,eukaryotic translation elongation factor 1 complex|GO:0043209,myelin sheath|GO:0043025,neuronal cell body|GO:0005634,nucleus|GO:0044297,cell body|GO:0044444,cytoplasmic part|GO:0005623,cell|GO:0005622,intracellular|GO:0097458,neuron part|GO:0043229,intracellular organelle|GO:0036477,somatodendritic compar…	GO:0035639,purine ribonucleoside triphosphate binding|GO:0019899,enzyme binding|GO:0005488,binding|GO:0003676,nucleic acid binding|GO:0043167,ion binding|GO:1901363,heterocyclic compound binding|GO:0001883,purine nucleoside binding|GO:0001882,nucleoside binding|GO:0043168,anion binding|GO:0016462,pyrophosphatase activity|GO:0000166,nucleotide binding|GO:0032561,guanyl ribonucleotide binding|GO:19…	hsa05140,Leishmaniasis|hsa03013,RNA transport|hsa05134,Legionellosis	Elongation factor Tu, mitochondrial	TUFM	tr|A0A384ME17|A0A384ME17_HUMAN Elongation factor Tu OS=Homo sapiens OX=9606 GN=TUFM PE=2 SV=1;sp|P49411|EFTU_HUMAN Elongation factor Tu, mitochondrial OS=Homo sapiens OX=9606 GN=TUFM PE=1 SV=2	21	21	49.874	455	323.31	54.1	119420000
A0A024R4A0;P19338;B3KTP9;B3KM80;Q6ZS99;Q9BQ02;H7BY16;C9JYW2;C9JLB1;C9J1H7;C9JWL1	A0A024R4A0					Nucleolin	NCL	tr|A0A024R4A0|A0A024R4A0_HUMAN Nucleolin, isoform CRA_b OS=Homo sapiens OX=9606 GN=NCL PE=4 SV=1;sp|P19338|NUCL_HUMAN Nucleolin OS=Homo sapiens OX=9606 GN=NCL PE=1 SV=3;tr|B3KTP9|B3KTP9_HUMAN cDNA FLJ38578 fis, clone HCHON2007674, highly similar to NUCLEOL	20	20	76.613	710	312.86	25.6	122620000
A0A286YF22;A0A2C9F2M7;O43175;V9HW79;A0A286YFA2;A0A286YFL2;B3KSC3;A0A286YFM8;Q9UMY2;A0A286YER3;A0A286YFC8;A0A286YFB2;Q8N5M8;A0A286YF34;A0A286YF78;A0A286YFF3;A0A286YFK5;Q9UMY3;A0A286YFE1;Q96RV9;Q96RV7;Q96RV6;Q96RV5	A0A286YF22	GO:0019222,regulation of metabolic process|GO:0048468,cell development|GO:0021510,spinal cord development|GO:0060322,head development|GO:0044281,small molecule metabolic process|GO:0044283,small molecule biosynthetic process|GO:0071840,cellular component organization or biogenesis|GO:0044710,single-organism metabolic process|GO:0044711,single-organism biosynthetic process|GO:0006544,glycine metab…	GO:0005737,cytoplasm|GO:0005622,intracellular|GO:0043230,extracellular organelle|GO:0031982,vesicle|GO:0043209,myelin sheath|GO:0043227,membrane-bounded organelle|GO:0005829,cytosol|GO:0044464,cell part|GO:0005623,cell|GO:0031988,membrane-bounded vesicle|GO:0044421,extracellular region part|GO:0044444,cytoplasmic part|GO:0005576,extracellular region|GO:0044424,intracellular part|GO:1903561,extrac…	GO:0050662,coenzyme binding|GO:0016614,oxidoreductase activity, acting on CH-OH group of donors|GO:0016616,oxidoreductase activity, acting on the CH-OH group of donors, NAD or NADP as acceptor|GO:0051287,NAD binding|GO:0000166,nucleotide binding|GO:0036094,small molecule binding|GO:0003824,catalytic activity|GO:0004617,phosphoglycerate dehydrogenase activity|GO:0005488,binding|GO:0097159,organic …	hsa00260,Glycine, serine and threonine metabolism|hsa01200,Carbon metabolism|hsa01100,Metabolic pathways|hsa00270,Cysteine and methionine metabolism|hsa01230,Biosynthesis of amino acids	D-3-phosphoglycerate dehydrogenase	PHGDH;HEL-S-113;PGDH3	tr|A0A286YF22|A0A286YF22_HUMAN D-3-phosphoglycerate dehydrogenase OS=Homo sapiens OX=9606 GN=PHGDH PE=1 SV=1;tr|A0A2C9F2M7|A0A2C9F2M7_HUMAN D-3-phosphoglycerate dehydrogenase OS=Homo sapiens OX=9606 GN=PHGDH PE=1 SV=1;sp|O43175|SERA_HUMAN D-3-phosphoglycer	20	20	55.938	526	323.31	42.4	167810000
O95071;E7EMW7;E7ET84;E5RFK7;B3KML2;H0YAV7	O95071	GO:0050847,progesterone receptor signaling pathway|GO:0033157,regulation of intracellular protein transport|GO:0051169,nuclear transport|GO:0008104,protein localization|GO:0032388,positive regulation of intracellular transport|GO:0080090,regulation of primary metabolic process|GO:0019222,regulation of metabolic process|GO:0051049,regulation of transport|GO:0048585,negative regulation of response …	GO:0005737,cytoplasm|GO:0044446,intracellular organelle part|GO:0043231,intracellular membrane-bounded organelle|GO:0031981,nuclear lumen|GO:0043233,organelle lumen|GO:0005634,nucleus|GO:0016020,membrane|GO:0044464,cell part|GO:0031974,membrane-enclosed lumen|GO:0005622,intracellular|GO:0005654,nucleoplasm|GO:0070013,intracellular organelle lumen|GO:0043229,intracellular organelle|GO:0044428,nucl…	GO:0008270,zinc ion binding|GO:0003676,nucleic acid binding|GO:1901363,heterocyclic compound binding|GO:0019787,ubiquitin-like protein transferase activity|GO:0043169,cation binding|GO:0046914,transition metal ion binding|GO:0016874,ligase activity|GO:0043167,ion binding|GO:0016740,transferase activity|GO:0046872,metal ion binding|GO:0034450,ubiquitin-ubiquitin ligase activity|GO:0003824,catalyti…	hsa04120,Ubiquitin mediated proteolysis	E3 ubiquitin-protein ligase UBR5	UBR5	sp|O95071|UBR5_HUMAN E3 ubiquitin-protein ligase UBR5 OS=Homo sapiens OX=9606 GN=UBR5 PE=1 SV=2;tr|E7EMW7|E7EMW7_HUMAN E3 ubiquitin-protein ligase UBR5 OS=Homo sapiens OX=9606 GN=UBR5 PE=1 SV=1	20	20	309.35	2799	253.04	9.6	20739000
V9HWE1;P08670;B0YJC4;Q53HU8;B3KRK8;B0YJC5;A0A1B0GTT5;Q53SB5;Q45VM8;Q45VM7;Q45VM6;L7RDA5;A5Z217;A0A384NPX1;P17661;A0A1B0GVG8;Q9H319;H7C5W5;B3KWQ6;P41219;Q5RLN2;A0A0S2Z4T0;B4DUI0;F8W835	V9HWE1	GO:0043933,macromolecular complex subunit organization|GO:0019222,regulation of metabolic process|GO:0048468,cell development|GO:0003012,muscle system process|GO:0007165,signal transduction|GO:0007166,cell surface receptor signaling pathway|GO:0007167,enzyme linked receptor protein signaling pathway|GO:0031345,negative regulation of cell projection organization|GO:0031344,regulation of cell proje…	GO:0042579,microbody|GO:0043229,intracellular organelle|GO:0043228,non-membrane-bounded organelle|GO:0005924,cell-substrate adherens junction|GO:0005925,focal adhesion|GO:0043227,membrane-bounded organelle|GO:0043226,organelle|GO:0030054,cell junction|GO:0030055,cell-substrate junction|GO:0005856,cytoskeleton|GO:0045111,intermediate filament cytoskeleton|GO:0042995,cell projection|GO:0031982,vesi…	GO:0001948,glycoprotein binding|GO:0008022,protein C-terminus binding|GO:0005200,structural constituent of cytoskeleton|GO:0019215,intermediate filament binding|GO:0005515,protein binding|GO:0097367,carbohydrate derivative binding|GO:0097159,organic cyclic compound binding|GO:0005212,structural constituent of eye lens|GO:0005198,structural molecule activity|GO:0097110,scaffold protein binding|GO:…	hsa05206,MicroRNAs in cancer|hsa05169,Epstein-Barr virus infection	Vimentin	HEL113;VIM	tr|V9HWE1|V9HWE1_HUMAN Epididymis luminal protein 113 OS=Homo sapiens OX=9606 GN=HEL113 PE=2 SV=1;sp|P08670|VIME_HUMAN Vimentin OS=Homo sapiens OX=9606 GN=VIM PE=1 SV=4;tr|B0YJC4|B0YJC4_HUMAN Vimentin OS=Homo sapiens OX=9606 GN=VIM PE=1 SV=1;tr|Q53HU8|Q53H	23	20	53.651	466	323.31	53.9	86405000
V9HW26;P25705;K7EK77;K7ENJ4;K7ERX7;B4DGW3;K7EJP1;K7EQH4;K7ESA0;K7EM08	V9HW26	GO:0050680,negative regulation of epithelial cell proliferation|GO:0009167,purine ribonucleoside monophosphate metabolic process|GO:0009165,nucleotide biosynthetic process|GO:0009163,nucleoside biosynthetic process|GO:0009161,ribonucleoside monophosphate metabolic process|GO:1901362,organic cyclic compound biosynthetic process|GO:0042451,purine nucleoside biosynthetic process|GO:0009168,purine ri…	GO:0098796,membrane protein complex|GO:0044464,cell part|GO:0031974,membrane-enclosed lumen|GO:0031975,envelope|GO:0043229,intracellular organelle|GO:0071944,cell periphery|GO:0031988,membrane-bounded vesicle|GO:0043227,membrane-bounded organelle|GO:0043226,organelle|GO:0008180,COP9 signalosome|GO:0045261,proton-transporting ATP synthase complex, catalytic core F(1)|GO:0033178,proton-transporting…	GO:0042287,MHC protein binding|GO:0003676,nucleic acid binding|GO:0035639,purine ribonucleoside triphosphate binding|GO:0036442,hydrogen-exporting ATPase activity|GO:0005488,binding|GO:0016887,ATPase activity|GO:0000166,nucleotide binding|GO:1901363,heterocyclic compound binding|GO:0032550,purine ribonucleoside binding|GO:0001882,nucleoside binding|GO:0043168,anion binding|GO:0042625,ATPase coupl…	hsa00190,Oxidative phosphorylation|hsa04714,Thermogenesis|hsa01100,Metabolic pathways|hsa05016,Huntington disease|hsa05010,Alzheimer disease|hsa05012,Parkinson disease	ATP synthase subunit alpha;ATP synthase subunit alpha, mitochondrial	HEL-S-123m;ATP5A1	tr|V9HW26|V9HW26_HUMAN ATP synthase subunit alpha OS=Homo sapiens OX=9606 GN=HEL-S-123m PE=2 SV=1;sp|P25705|ATPA_HUMAN ATP synthase subunit alpha, mitochondrial OS=Homo sapiens OX=9606 GN=ATP5F1A PE=1 SV=1;tr|K7EK77|K7EK77_HUMAN ATP synthase subunit alpha,	20	20	59.75	553	314.62	41.8	114840000
A0A0U1RQF0;P49327;Q6PJJ3;A0A1B0GTR5;Q13587;A0A0U1RRG3	A0A0U1RQF0	GO:0019222,regulation of metabolic process|GO:0071353,cellular response to interleukin-4|GO:0001503,ossification|GO:0044281,small molecule metabolic process|GO:0044283,small molecule biosynthetic process|GO:0044710,single-organism metabolic process|GO:0044711,single-organism biosynthetic process|GO:0048869,cellular developmental process|GO:0048513,animal organ development|GO:0048518,positive regu…	GO:0048770,pigment granule|GO:0043229,intracellular organelle|GO:0071944,cell periphery|GO:0043227,membrane-bounded organelle|GO:0043226,organelle|GO:0005737,cytoplasm|GO:0070062,extracellular exosome|GO:0016023,cytoplasmic, membrane-bounded vesicle|GO:0031410,cytoplasmic vesicle|GO:0016020,membrane|GO:0005739,mitochondrion|GO:0031988,membrane-bounded vesicle|GO:0005794,Golgi apparatus|GO:0012505…	GO:0047451,3-hydroxyoctanoyl-[acyl-carrier-protein] dehydratase activity|GO:0016790,thiolester hydrolase activity|GO:0003723,RNA binding|GO:0008144,drug binding|GO:0008270,zinc ion binding|GO:0003676,nucleic acid binding|GO:0042803,protein homodimerization activity|GO:0043167,ion binding|GO:1901363,heterocyclic compound binding|GO:1901265,nucleoside phosphate binding|GO:0016491,oxidoreductase act…	hsa04152,AMPK signaling pathway|hsa01100,Metabolic pathways|hsa00061,Fatty acid biosynthesis|hsa01212,Fatty acid metabolism|hsa04910,Insulin signaling pathway	Fatty acid synthase;[Acyl-carrier-protein] S-acetyltransferase;[Acyl-carrier-protein] S-malonyltransferase;3-oxoacyl-[acyl-carrier-protein] synthase;3-oxoacyl-[acyl-carrier-protein] reductase;3-hydroxyacyl-[acyl-carrier-protein] dehydratase;Enoyl-[acyl-carrier-protein] reductase;Oleoyl-[acyl-carrier-protein] hydrolase	FASN	tr|A0A0U1RQF0|A0A0U1RQF0_HUMAN Fatty acid synthase OS=Homo sapiens OX=9606 GN=FASN PE=1 SV=1;sp|P49327|FAS_HUMAN Fatty acid synthase OS=Homo sapiens OX=9606 GN=FASN PE=1 SV=3	19	19	273.2	2509	200.69	9.6	25757000
Q86YZ3	Q86YZ3	GO:0030154,cell differentiation|GO:0042592,homeostatic process|GO:0061436,establishment of skin barrier|GO:0008544,epidermis development|GO:0007275,multicellular organism development|GO:0044699,single-organism process|GO:0030216,keratinocyte differentiation|GO:0048869,cellular developmental process|GO:0033561,regulation of water loss via skin|GO:0043163,cell envelope organization|GO:0016043,cellu…	GO:0031975,envelope|GO:0043229,intracellular organelle|GO:0071944,cell periphery|GO:0043227,membrane-bounded organelle|GO:0043226,organelle|GO:0005737,cytoplasm|GO:0031982,vesicle|GO:0005634,nucleus|GO:0016020,membrane|GO:0031988,membrane-bounded vesicle|GO:0048471,perinuclear region of cytoplasm|GO:0030313,cell envelope|GO:0036457,keratohyalin granule|GO:0005886,plasma membrane|GO:1903561,extrac…	GO:0043169,cation binding|GO:0043167,ion binding|GO:0005488,binding|GO:0046872,metal ion binding|GO:0005509,calcium ion binding|GO:0046914,transition metal ion binding|GO:0005198,structural molecule activity|GO:0030280,structural constituent of epidermis	0	Hornerin	HRNR	sp|Q86YZ3|HORN_HUMAN Hornerin OS=Homo sapiens OX=9606 GN=HRNR PE=1 SV=2	19	19	282.39	2850	323.31	20.1	218160000
A0A087WVQ6;Q00610;J3KS13;A0A087WX41;P53675;K7EJJ5;A4FU99;J3QL20;J3KSQ2	A0A087WVQ6	GO:0002495,antigen processing and presentation of peptide antigen via MHC class II|GO:0008104,protein localization|GO:0080090,regulation of primary metabolic process|GO:0019222,regulation of metabolic process|GO:0061024,membrane organization|GO:0007009,plasma membrane organization|GO:0001503,ossification|GO:0006826,iron ion transport|GO:0071840,cellular component organization or biogenesis|GO:004…	GO:0030055,cell-substrate junction|GO:0044464,cell part|GO:0048770,pigment granule|GO:0030139,endocytic vesicle|GO:0031984,organelle subcompartment|GO:0043229,intracellular organelle|GO:0043228,non-membrane-bounded organelle|GO:0030117,membrane coat|GO:0005905,clathrin-coated pit|GO:0032991,macromolecular complex|GO:0012510,trans-Golgi network transport vesicle membrane|GO:0030130,clathrin coat o…	GO:0005515,protein binding|GO:0097159,organic cyclic compound binding|GO:0044822,poly(A) RNA binding|GO:0032051,clathrin light chain binding|GO:0019899,enzyme binding|GO:0005198,structural molecule activity|GO:0019901,protein kinase binding|GO:0019900,kinase binding|GO:0003725,double-stranded RNA binding|GO:0030276,clathrin binding|GO:0003723,RNA binding|GO:0003676,nucleic acid binding|GO:1901363…	hsa04961,Endocrine and other factor-regulated calcium reabsorption|hsa05100,Bacterial invasion of epithelial cells|hsa04721,Synaptic vesicle cycle|hsa04142,Lysosome|hsa04144,Endocytosis|hsa05016,Huntington disease	Clathrin heavy chain;Clathrin heavy chain 1	CLTC	tr|A0A087WVQ6|A0A087WVQ6_HUMAN Clathrin heavy chain OS=Homo sapiens OX=9606 GN=CLTC PE=1 SV=1;sp|Q00610|CLH1_HUMAN Clathrin heavy chain 1 OS=Homo sapiens OX=9606 GN=CLTC PE=1 SV=5	18	18	192.06	1679	271.43	15.2	13260000
B2RBA6;A0A0S2Z4A5;P33993;C6EMX8;B3KUD7;B4DDF5;Q9H4N9;A0A0S2Z441;C9J8M6	B2RBA6	GO:0071103,DNA conformation change|GO:0050896,response to stimulus|GO:0044238,primary metabolic process|GO:0019220,regulation of phosphate metabolic process|GO:0034645,cellular macromolecule biosynthetic process|GO:0019222,regulation of metabolic process|GO:0006950,response to stress|GO:0016310,phosphorylation|GO:0000082,G1/S transition of mitotic cell cycle|GO:1903047,mitotic cell cycle process|…	GO:0031974,membrane-enclosed lumen|GO:0043229,intracellular organelle|GO:0043228,non-membrane-bounded organelle|GO:0000785,chromatin|GO:0043227,membrane-bounded organelle|GO:0043226,organelle|GO:0005737,cytoplasm|GO:0042555,MCM complex|GO:0031981,nuclear lumen|GO:0005634,nucleus|GO:0016020,membrane|GO:0005654,nucleoplasm|GO:0005694,chromosome|GO:0043234,protein complex|GO:0032991,macromolecular c…	GO:0016887,ATPase activity|GO:0008026,ATP-dependent helicase activity|GO:0035639,purine ribonucleoside triphosphate binding|GO:0005488,binding|GO:0003676,nucleic acid binding|GO:0003677,DNA binding|GO:0003678,DNA helicase activity|GO:0043167,ion binding|GO:1901363,heterocyclic compound binding|GO:0001883,purine nucleoside binding|GO:0001882,nucleoside binding|GO:0043168,anion binding|GO:0043566,s…	hsa03030,DNA replication|hsa04110,Cell cycle	DNA helicase;DNA replication licensing factor MCM7	MCM7	tr|B2RBA6|B2RBA6_HUMAN DNA replication licensing factor MCM7 OS=Homo sapiens OX=9606 GN=MCM7 PE=2 SV=1;tr|A0A0S2Z4A5|A0A0S2Z4A5_HUMAN DNA replication licensing factor MCM7 (Fragment) OS=Homo sapiens OX=9606 GN=MCM7 PE=2 SV=1;sp|P33993|MCM7_HUMAN DNA replic	18	18	81.279	719	173.73	27	34986000
A0A3B3IT15;A0A3B3IS84;P53621;A0A3B3ISC6;A0A3B3IU89;A0A3B3ITV3;A0A3B3ISK1;A0A3B3ITI7;A0A3B3IU78;A0A3B3IS23;A0A3B3ITX2	A0A3B3IT15	GO:0010975,regulation of neuron projection development|GO:0016358,dendrite development|GO:0001501,skeletal system development|GO:0044281,small molecule metabolic process|GO:0051656,establishment of organelle localization|GO:0044255,cellular lipid metabolic process|GO:0051653,spindle localization|GO:0051716,cellular response to stimulus|GO:0048589,developmental growth|GO:0000165,MAPK cascade|GO:00…	GO:0042995,cell projection|GO:0016020,membrane|GO:0030427,site of polarized growth|GO:0030426,growth cone|GO:0031975,envelope|GO:0043226,organelle|GO:0043229,intracellular organelle|GO:0043228,non-membrane-bounded organelle|GO:0005929,cilium|GO:0005871,kinesin complex|GO:0005815,microtubule organizing center|GO:0005874,microtubule|GO:0005875,microtubule associated complex|GO:0005876,spindle micro…	GO:0019899,enzyme binding|GO:0044877,macromolecular complex binding|GO:0005488,binding|GO:1901681,sulfur compound binding|GO:0045502,dynein binding|GO:0045505,dynein intermediate chain binding|GO:0043167,ion binding|GO:0032403,protein complex binding|GO:0042802,identical protein binding|GO:0042803,protein homodimerization activity|GO:0034452,dynactin binding|GO:0043168,anion binding|GO:0015631,tu…	hsa01100,Metabolic pathways|hsa00565,Ether lipid metabolism	Coatomer subunit alpha;Xenin;Proxenin	COPA	tr|A0A3B3IT15|A0A3B3IT15_HUMAN Coatomer subunit alpha OS=Homo sapiens OX=9606 GN=COPA PE=1 SV=1;tr|A0A3B3IS84|A0A3B3IS84_HUMAN Coatomer subunit alpha OS=Homo sapiens OX=9606 GN=COPA PE=1 SV=1;sp|P53621|COPA_HUMAN Coatomer subunit alpha OS=Homo sapiens OX=9	18	18	136.02	1204	124.68	17.3	27740000
Q6IBR0;Q53EP4;P04843;Q96HX3;B4DL99;B7Z4L4;B4DNJ5;F8WF32	Q6IBR0	GO:0008104,protein localization|GO:0044237,cellular metabolic process|GO:0006613,cotranslational protein targeting to membrane|GO:0006612,protein targeting to membrane|GO:0006614,SRP-dependent cotranslational protein targeting to membrane|GO:1901564,organonitrogen compound metabolic process|GO:0061024,membrane organization|GO:0034641,cellular nitrogen compound metabolic process|GO:0006807,nitroge…	GO:0005783,endoplasmic reticulum|GO:0048770,pigment granule|GO:0005789,endoplasmic reticulum membrane|GO:0042175,nuclear outer membrane-endoplasmic reticulum membrane network|GO:0043229,intracellular organelle|GO:0043227,membrane-bounded organelle|GO:0043226,organelle|GO:0031224,intrinsic component of membrane|GO:0005737,cytoplasm|GO:0031982,vesicle|GO:0016023,cytoplasmic, membrane-bounded vesicl…	GO:0003676,nucleic acid binding|GO:0005515,protein binding|GO:0097159,organic cyclic compound binding|GO:0044822,poly(A) RNA binding|GO:0003824,catalytic activity|GO:0016740,transferase activity|GO:0004576,oligosaccharyl transferase activity|GO:0003723,RNA binding|GO:0016757,transferase activity, transferring glycosyl groups|GO:0016758,transferase activity, transferring hexosyl groups|GO:0004579,…	hsa04141,Protein processing in endoplasmic reticulum|hsa00513,Various types of N-glycan biosynthesis|hsa00510,N-Glycan biosynthesis|hsa01100,Metabolic pathways	Dolichyl-diphosphooligosaccharide--protein glycosyltransferase subunit 1	RPN1	tr|Q6IBR0|Q6IBR0_HUMAN Dolichyl-diphosphooligosaccharide--protein glycosyltransferase subunit 1 OS=Homo sapiens OX=9606 GN=RPN1 PE=2 SV=1;tr|Q53EP4|Q53EP4_HUMAN Dolichyl-diphosphooligosaccharide--protein glycosyltransferase subunit 1 (Fragment) OS=Homo sap	18	18	68.606	607	273.63	33.8	53368000
B7Z4V2;V9HW84;A0A384P5G6;Q8N1C8;P38646;B7Z4T3;B7Z1V7;A1XP52;H0YBG6;D6RJI2;Q2F839;A0A3B3ITI4;D6RA73;A0A3B3ITN1;H0Y8S0	B7Z4V2	GO:0006887,exocytosis|GO:0019220,regulation of phosphate metabolic process|GO:0080090,regulation of primary metabolic process|GO:0019222,regulation of metabolic process|GO:0051049,regulation of transport|GO:0048585,negative regulation of response to stimulus|GO:0007596,blood coagulation|GO:0048583,regulation of response to stimulus|GO:0006468,protein phosphorylation|GO:0060322,head development|GO…	GO:0005783,endoplasmic reticulum|GO:0044421,extracellular region part|GO:0044464,cell part|GO:0048770,pigment granule|GO:0031974,membrane-enclosed lumen|GO:0005789,endoplasmic reticulum membrane|GO:0043226,organelle|GO:0042175,nuclear outer membrane-endoplasmic reticulum membrane network|GO:0043229,intracellular organelle|GO:0030176,integral component of endoplasmic reticulum membrane|GO:0031301,…	GO:0044389,ubiquitin-like protein ligase binding|GO:0035639,purine ribonucleoside triphosphate binding|GO:0019899,enzyme binding|GO:0044877,macromolecular complex binding|GO:0005488,binding|GO:0016887,ATPase activity|GO:0043167,ion binding|GO:1901363,heterocyclic compound binding|GO:0001883,purine nucleoside binding|GO:0001882,nucleoside binding|GO:0043168,anion binding|GO:0043169,cation binding|…	hsa04141,Protein processing in endoplasmic reticulum|hsa04918,Thyroid hormone synthesis|hsa04612,Antigen processing and presentation|hsa05020,Prion diseases|hsa03060,Protein export	Stress-70 protein, mitochondrial	HEL-S-124m;HSPA9	tr|B7Z4V2|B7Z4V2_HUMAN cDNA FLJ51907, highly similar to Stress-70 protein, mitochondrial OS=Homo sapiens OX=9606 PE=2 SV=1;tr|V9HW84|V9HW84_HUMAN Epididymis secretory sperm binding protein Li 124m OS=Homo sapiens OX=9606 GN=HEL-S-124m PE=2 SV=1;tr|A0A384P5	17	17	72.4	665	247.08	35.2	22415000
A0A4D5RAC9;Q6IPS9;Q53HR5;Q53HM9;P68104;Q6IPT9;Q6IPN6;Q53HQ7;Q53GA1;A8K9C4;Q53G85;Q5VTE0;A0A4D5RA98;A0A4D5RA76;A0A4D5RAC7;A0A087WVQ9;Q53GE9;A0A4D5RBG5;A0A4D5RAN2;A0A087WV01;Q9H2I7;Q53G89;A0A4D5RA52;B4DNE0;Q96RE1;A0A4D5RAE2;B4DV42;Q8IUB0;Q53HR1;Q504Z0;A0A4D5RAF1;A0A4D5RA61;Q9NZS6;A0A4D5RBI9;B4E2C5;A0A2U3TZH3;Q05639;Q6P4C9;Q16577;A0A4D5RBK4;A0A4D5RAB8;Q96C29;Q8TBL1;Q6P082;Q96CD8;A0A4D5RAR2;A0A4D5RA6…	A0A4D5RAC9	GO:0044238,primary metabolic process|GO:0080090,regulation of primary metabolic process|GO:0019222,regulation of metabolic process|GO:0031326,regulation of cellular biosynthetic process|GO:0031323,regulation of cellular metabolic process|GO:1901564,organonitrogen compound metabolic process|GO:0090304,nucleic acid metabolic process|GO:0044249,cellular biosynthetic process|GO:0034641,cellular nitro…	GO:0098590,plasma membrane region|GO:0015629,actin cytoskeleton|GO:0044421,extracellular region part|GO:0031974,membrane-enclosed lumen|GO:0043229,intracellular organelle|GO:0043228,non-membrane-bounded organelle|GO:0005576,extracellular region|GO:0005622,intracellular|GO:0043227,membrane-bounded organelle|GO:0043226,organelle|GO:0005856,cytoskeleton|GO:0001726,ruffle|GO:0042995,cell projection|G…	GO:0035639,purine ribonucleoside triphosphate binding|GO:0019899,enzyme binding|GO:0005488,binding|GO:0003676,nucleic acid binding|GO:0043167,ion binding|GO:1901363,heterocyclic compound binding|GO:0001883,purine nucleoside binding|GO:0001882,nucleoside binding|GO:0043168,anion binding|GO:0000049,tRNA binding|GO:0016462,pyrophosphatase activity|GO:0000166,nucleotide binding|GO:0032561,guanyl ribo…	hsa05140,Leishmaniasis|hsa03013,RNA transport|hsa05134,Legionellosis	Elongation factor 1-alpha;Elongation factor 1-alpha 1;Putative elongation factor 1-alpha-like 3;Elongation factor 1-alpha 2	EEF1A1;EEF1A1P5;EEF1A1L14;EEF1A2	tr|A0A4D5RAC9|A0A4D5RAC9_HUMAN Elongation factor 1-alpha OS=Homo sapiens OX=9606 PE=3 SV=1;tr|Q6IPS9|Q6IPS9_HUMAN Elongation factor 1-alpha OS=Homo sapiens OX=9606 GN=EEF1A1 PE=2 SV=1;tr|Q53HR5|Q53HR5_HUMAN Elongation factor 1-alpha (Fragment) OS=Homo sapi	17	17	49.397	455	316.03	52.3	364940000
O14654;H3BTC1	O14654	GO:0042221,response to chemical|GO:0044238,primary metabolic process|GO:0080090,regulation of primary metabolic process|GO:0019222,regulation of metabolic process|GO:0050896,response to stimulus|GO:0048584,positive regulation of response to stimulus|GO:0048583,regulation of response to stimulus|GO:0023056,positive regulation of signaling|GO:0023052,signaling|GO:0007165,signal transduction|GO:0007…	GO:0005737,cytoplasm|GO:0005829,cytosol|GO:0016020,membrane|GO:0044464,cell part|GO:0005623,cell|GO:0005622,intracellular|GO:0044444,cytoplasmic part|GO:0071944,cell periphery|GO:0005886,plasma membrane|GO:0044424,intracellular part	GO:0005070,SH3/SH2 adaptor activity|GO:0030674,protein binding, bridging|GO:0005515,protein binding|GO:0035591,signaling adaptor activity|GO:0043548,phosphatidylinositol 3-kinase binding|GO:0005158,insulin receptor binding|GO:0060089,molecular transducer activity|GO:0044877,macromolecular complex binding|GO:0005488,binding|GO:0004871,signal transducer activity|GO:0032403,protein complex binding|G…	hsa04022,cGMP-PKG signaling pathway|hsa04923,Regulation of lipolysis in adipocytes|hsa04140,Autophagy - animal|hsa04910,Insulin signaling pathway|hsa04068,FoxO signaling pathway|hsa04211,Longevity regulating pathway|hsa04935,Growth hormone synthesis, secretion and action|hsa04213,Longevity regulating pathway - multiple species|hsa04152,AMPK signaling pathway|hsa04930,Type II diabetes mellitus|hsa…	Insulin receptor substrate 4	IRS4	sp|O14654|IRS4_HUMAN Insulin receptor substrate 4 OS=Homo sapiens OX=9606 GN=IRS4 PE=1 SV=1	17	17	133.77	1257	323.31	21	52266000
A0A024R3X4;P10809;B7Z597;B3GQS7;B7Z5E7;B7Z4F6;E7EXB4;Q53SE2;E7ESH4;B7Z532;A0A0S2Z415;C9JL25;B9VPB4;B9VP19;Q53QD5;C9JCQ4;C9JL19;C9J0S9;B9VP24	A0A024R3X4	GO:0043933,macromolecular complex subunit organization|GO:0009593,detection of chemical stimulus|GO:0080090,regulation of primary metabolic process|GO:0019222,regulation of metabolic process|GO:0034110,regulation of homotypic cell-cell adhesion|GO:0002312,B cell activation involved in immune response|GO:0048584,positive regulation of response to stimulus|GO:0048583,regulation of response to stimu…	GO:0032806,carboxy-terminal domain protein kinase complex|GO:0098796,membrane protein complex|GO:0005783,endoplasmic reticulum|GO:0044421,extracellular region part|GO:0044464,cell part|GO:0000307,cyclin-dependent protein kinase holoenzyme complex|GO:1990234,transferase complex|GO:0031974,membrane-enclosed lumen|GO:0031975,envelope|GO:0043229,intracellular organelle|GO:0071944,cell periphery|GO:00…	GO:0017046,peptide hormone binding|GO:0044389,ubiquitin-like protein ligase binding|GO:0016887,ATPase activity|GO:0035639,purine ribonucleoside triphosphate binding|GO:0019899,enzyme binding|GO:0044877,macromolecular complex binding|GO:0005488,binding|GO:0003676,nucleic acid binding|GO:0003677,DNA binding|GO:0043167,ion binding|GO:1901363,heterocyclic compound binding|GO:0001883,purine nucleoside…	hsa04940,Type I diabetes mellitus|hsa05152,Tuberculosis|hsa03018,RNA degradation|hsa05134,Legionellosis	60 kDa heat shock protein, mitochondrial	HSPD1	tr|A0A024R3X4|A0A024R3X4_HUMAN Epididymis secretory sperm binding protein OS=Homo sapiens OX=9606 GN=HSPD1 PE=2 SV=1;sp|P10809|CH60_HUMAN 60 kDa heat shock protein, mitochondrial OS=Homo sapiens OX=9606 GN=HSPD1 PE=1 SV=2;tr|B7Z597|B7Z597_HUMAN cDNA FLJ543	16	16	61.054	573	308.9	37.5	57274000
A0A0S2Z3L2;P16615;H7C5W9;Q8N3X5;Q7Z675;O14983;Q7Z6E5;J3QSY6;A0A0S2Z3H0;A0A0S2Z425;H3BVB2;B3KS35;A0A0C4DH86;B1PM99;H3BTW4	A0A0S2Z3L2	GO:0007599,hemostasis|GO:0051046,regulation of secretion|GO:0051049,regulation of transport|GO:0007596,blood coagulation|GO:0048583,regulation of response to stimulus|GO:0061024,membrane organization|GO:0007009,plasma membrane organization|GO:0003013,circulatory system process|GO:0007165,signal transduction|GO:0051641,cellular localization|GO:0001508,action potential|GO:1990036,calcium ion import…	GO:0019897,extrinsic component of plasma membrane|GO:0005783,endoplasmic reticulum|GO:0009898,cytoplasmic side of plasma membrane|GO:0005789,endoplasmic reticulum membrane|GO:0014704,intercalated disc|GO:0042175,nuclear outer membrane-endoplasmic reticulum membrane network|GO:0043229,intracellular organelle|GO:0071944,cell periphery|GO:0045202,synapse|GO:0098552,side of membrane|GO:0090533,cation…	GO:0008022,protein C-terminus binding|GO:0031775,lutropin-choriogonadotropic hormone receptor binding|GO:0035639,purine ribonucleoside triphosphate binding|GO:0043169,cation binding|GO:0019899,enzyme binding|GO:0005488,binding|GO:0016887,ATPase activity|GO:0001664,G-protein coupled receptor binding|GO:0000166,nucleotide binding|GO:1901363,heterocyclic compound binding|GO:0001883,purine nucleoside…	hsa04972,Pancreatic secretion|hsa04022,cGMP-PKG signaling pathway|hsa05010,Alzheimer disease|hsa04020,Calcium signaling pathway|hsa04024,cAMP signaling pathway|hsa05414,Dilated cardiomyopathy (DCM)|hsa05410,Hypertrophic cardiomyopathy (HCM)|hsa05412,Arrhythmogenic right ventricular cardiomyopathy (ARVC)|hsa04919,Thyroid hormone signaling pathway|hsa04260,Cardiac muscle contraction|hsa04261,Adrene…	Sarcoplasmic/endoplasmic reticulum calcium ATPase 2	ATP2A2	tr|A0A0S2Z3L2|A0A0S2Z3L2_HUMAN ATPase Ca++ transporting cardiac muscle slow twitch 2 isoform 1 (Fragment) OS=Homo sapiens OX=9606 GN=ATP2A2 PE=2 SV=1;sp|P16615|AT2A2_HUMAN Sarcoplasmic/endoplasmic reticulum calcium ATPase 2 OS=Homo sapiens OX=9606 GN=ATP2A	21	16	114.76	1042	229.6	25.9	47945000
B2R7T8;A0A384MR50;B1AK87;B1AK88;B4DWA6;P47756;B1AK85;Q7L4N0	B2R7T8	GO:0007599,hemostasis|GO:0007596,blood coagulation|GO:0008064,regulation of actin polymerization or depolymerization|GO:0060491,regulation of cell projection assembly|GO:0090066,regulation of anatomical structure size|GO:0031345,negative regulation of cell projection organization|GO:0031344,regulation of cell projection organization|GO:0071840,cellular component organization or biogenesis|GO:0048…	GO:0015629,actin cytoskeleton|GO:0030016,myofibril|GO:0030017,sarcomere|GO:0043229,intracellular organelle|GO:0043228,non-membrane-bounded organelle|GO:0043227,membrane-bounded organelle|GO:0043226,organelle|GO:0005856,cytoskeleton|GO:0031982,vesicle|GO:0031988,membrane-bounded vesicle|GO:0044430,cytoskeletal part|GO:0005737,cytoplasm|GO:0044424,intracellular part|GO:0005884,actin filament|GO:003…	GO:0008092,cytoskeletal protein binding|GO:0051015,actin filament binding|GO:0003779,actin binding|GO:0044877,macromolecular complex binding|GO:0005488,binding|GO:0005515,protein binding|GO:0032403,protein complex binding|GO:0045296,cadherin binding|GO:0050839,cell adhesion molecule binding	hsa04144,Endocytosis	F-actin-capping protein subunit beta	CAPZB	tr|B2R7T8|B2R7T8_HUMAN F-actin-capping protein subunit beta OS=Homo sapiens OX=9606 PE=2 SV=1;tr|A0A384MR50|A0A384MR50_HUMAN F-actin-capping protein subunit beta OS=Homo sapiens OX=9606 PE=2 SV=1;tr|B1AK87|B1AK87_HUMAN F-actin-capping protein subunit beta	16	16	30.656	272	323.31	57.7	73646000
A8K492;P56192;B4E0E9;B4DF61;A0A024RBA2;H0YHV5;F5H2V6;H0YIP0;H0YIC2;F8VS26;F8W0M7;F8W0S4;F8VZZ9;H0YI94;F8VPL7;H0YHL6;H0YI27;Q8NAB3	A8K492	GO:0044238,primary metabolic process|GO:0006431,methionyl-tRNA aminoacylation|GO:0019752,carboxylic acid metabolic process|GO:0090304,nucleic acid metabolic process|GO:0044249,cellular biosynthetic process|GO:0034641,cellular nitrogen compound metabolic process|GO:0006807,nitrogen compound metabolic process|GO:0044281,small molecule metabolic process|GO:0034645,cellular macromolecule biosynthetic…	GO:0043229,intracellular organelle|GO:0043227,membrane-bounded organelle|GO:0043226,organelle|GO:0005737,cytoplasm|GO:0031982,vesicle|GO:0016020,membrane|GO:0005739,mitochondrion|GO:0031988,membrane-bounded vesicle|GO:1903561,extracellular vesicle|GO:0070062,extracellular exosome|GO:0043230,extracellular organelle|GO:0043231,intracellular membrane-bounded organelle|GO:0005829,cytosol|GO:0044464,c…	GO:0035639,purine ribonucleoside triphosphate binding|GO:0005488,binding|GO:0003676,nucleic acid binding|GO:0043167,ion binding|GO:1901363,heterocyclic compound binding|GO:1901265,nucleoside phosphate binding|GO:0001882,nucleoside binding|GO:0043168,anion binding|GO:0004812,aminoacyl-tRNA ligase activity|GO:0000166,nucleotide binding|GO:0001883,purine nucleoside binding|GO:0032549,ribonucleoside …	hsa01100,Metabolic pathways|hsa00450,Selenocompound metabolism|hsa00970,Aminoacyl-tRNA biosynthesis	Methionine--tRNA ligase, cytoplasmic	MARS	tr|A8K492|A8K492_HUMAN cDNA FLJ76789, highly similar to Homo sapiens methionine-tRNA synthetase (MARS), mRNA OS=Homo sapiens OX=9606 PE=2 SV=1;sp|P56192|SYMC_HUMAN Methionine--tRNA ligase, cytoplasmic OS=Homo sapiens OX=9606 GN=MARS PE=1 SV=2;tr|B4E0E9|B4E	16	16	101.14	900	161.44	25.8	39415000
P61221;D6R9I9;D6RGF4;H0Y990	P61221	GO:0033036,macromolecule localization|GO:0006810,transport|GO:0006869,lipid transport|GO:0009987,cellular process|GO:0051179,localization|GO:0044765,single-organism transport|GO:0044763,single-organism cellular process|GO:1902578,single-organism localization|GO:0008152,metabolic process|GO:0071702,organic substance transport|GO:0051234,establishment of localization|GO:0010876,lipid localization|G…	GO:0005737,cytoplasm|GO:0043231,intracellular membrane-bounded organelle|GO:0016021,integral component of membrane|GO:0016020,membrane|GO:0044464,cell part|GO:0044444,cytoplasmic part|GO:0005739,mitochondrion|GO:0005622,intracellular|GO:0043229,intracellular organelle|GO:0005623,cell|GO:0044424,intracellular part|GO:0044425,membrane part|GO:0043227,membrane-bounded organelle|GO:0043226,organelle|…	GO:0035639,purine ribonucleoside triphosphate binding|GO:0005488,binding|GO:0016887,ATPase activity|GO:0043167,ion binding|GO:1901363,heterocyclic compound binding|GO:0001883,purine nucleoside binding|GO:0001882,nucleoside binding|GO:0043168,anion binding|GO:0042626,ATPase activity, coupled to transmembrane movement of substances|GO:0016820,hydrolase activity, acting on acid anhydrides, catalyzin…	hsa02010,ABC transporters	ATP-binding cassette sub-family E member 1	ABCE1	sp|P61221|ABCE1_HUMAN ATP-binding cassette sub-family E member 1 OS=Homo sapiens OX=9606 GN=ABCE1 PE=1 SV=1;tr|D6R9I9|D6R9I9_HUMAN ATP-binding cassette sub-family E member 1 OS=Homo sapiens OX=9606 GN=ABCE1 PE=1 SV=1	16	16	67.314	599	156.97	30.9	64853000
Q8N1F7;H3BVG0;A8K897;H3BM93;H3BRI8;H3BNN5;H3BV11;H3BMX0;H3BP95;H3BPA9;H3BV15;H3BRD9;H3BNG7;H3BVE2	Q8N1F7	GO:0051169,nuclear transport|GO:0044238,primary metabolic process|GO:0019221,cytokine-mediated signaling pathway|GO:0019222,regulation of metabolic process|GO:0015931,nucleobase-containing compound transport|GO:0051049,regulation of transport|GO:0034605,cellular response to heat|GO:0048584,positive regulation of response to stimulus|GO:0048583,regulation of response to stimulus|GO:0098779,mitopha…	GO:0016020,membrane|GO:0031974,membrane-enclosed lumen|GO:0031975,envelope|GO:0043229,intracellular organelle|GO:0043227,membrane-bounded organelle|GO:0043226,organelle|GO:0031224,intrinsic component of membrane|GO:0034399,nuclear periphery|GO:0046930,pore complex|GO:0031090,organelle membrane|GO:0031981,nuclear lumen|GO:0070013,intracellular organelle lumen|GO:0016021,integral component of membr…	GO:0017056,structural constituent of nuclear pore|GO:0005198,structural molecule activity|GO:0005488,binding|GO:0005515,protein binding	hsa03013,RNA transport	Nuclear pore complex protein Nup93	NUP93	sp|Q8N1F7|NUP93_HUMAN Nuclear pore complex protein Nup93 OS=Homo sapiens OX=9606 GN=NUP93 PE=1 SV=2;tr|H3BVG0|H3BVG0_HUMAN Nuclear pore complex protein Nup93 OS=Homo sapiens OX=9606 GN=NUP93 PE=1 SV=1;tr|A8K897|A8K897_HUMAN Nuclear pore complex protein Nup	16	16	93.487	819	318.33	23.6	59869000
A7BI36;Q9P2E9;A1A5C4;A0A087WVV2;A1A5C5;F8W7S5;B3KSG1;A0A087WU26;A2A2S5;Q32NB1;V9GY78;H0YDJ4;H9KV85	A7BI36	GO:0008104,protein localization|GO:0030154,cell differentiation|GO:0044249,cellular biosynthetic process|GO:0034641,cellular nitrogen compound metabolic process|GO:0001503,ossification|GO:0034645,cellular macromolecule biosynthetic process|GO:1901576,organic substance biosynthetic process|GO:1901566,organonitrogen compound biosynthetic process|GO:0044699,single-organism process|GO:0044267,cellula…	GO:0005783,endoplasmic reticulum|GO:0005789,endoplasmic reticulum membrane|GO:0042175,nuclear outer membrane-endoplasmic reticulum membrane network|GO:0043229,intracellular organelle|GO:0043228,non-membrane-bounded organelle|GO:0031301,integral component of organelle membrane|GO:0031300,intrinsic component of organelle membrane|GO:0030529,intracellular ribonucleoprotein complex|GO:0043227,membran…	GO:0005488,binding|GO:0097159,organic cyclic compound binding|GO:0044822,poly(A) RNA binding|GO:0060089,molecular transducer activity|GO:0004872,receptor activity|GO:0003676,nucleic acid binding|GO:1901363,heterocyclic compound binding|GO:0003723,RNA binding|GO:0038023,signaling receptor activity|GO:0004871,signal transducer activity	hsa04141,Protein processing in endoplasmic reticulum	Ribosome-binding protein 1	RRBP1	tr|A7BI36|A7BI36_HUMAN p180/ribosome receptor OS=Homo sapiens OX=9606 GN=RRBP1 PE=2 SV=2;sp|Q9P2E9|RRBP1_HUMAN Ribosome-binding protein 1 OS=Homo sapiens OX=9606 GN=RRBP1 PE=1 SV=5;tr|A1A5C4|A1A5C4_HUMAN RRBP1 protein OS=Homo sapiens OX=9606 GN=RRBP1 PE=2	16	15	165.75	1540	200.4	14	19643000
O95831;E9PMA0;A0A140VK04;Q5RZA0;Q5RZ99	O95831	GO:0080090,regulation of primary metabolic process|GO:0019222,regulation of metabolic process|GO:0007165,signal transduction|GO:0007005,mitochondrion organization|GO:1901361,organic cyclic compound catabolic process|GO:0044710,single-organism metabolic process|GO:0010604,positive regulation of macromolecule metabolic process|GO:0048869,cellular developmental process|GO:0071840,cellular component …	GO:0044464,cell part|GO:0031970,organelle envelope lumen|GO:0031974,membrane-enclosed lumen|GO:0031975,envelope|GO:0043229,intracellular organelle|GO:0043227,membrane-bounded organelle|GO:0043226,organelle|GO:0005737,cytoplasm|GO:0031090,organelle membrane|GO:0005634,nucleus|GO:0016020,membrane|GO:0044444,cytoplasmic part|GO:0005739,mitochondrion|GO:0005758,mitochondrial intermembrane space|GO:00…	GO:0016174,NAD(P)H oxidase activity|GO:0005488,binding|GO:0003676,nucleic acid binding|GO:0003677,DNA binding|GO:0043167,ion binding|GO:1901363,heterocyclic compound binding|GO:1901265,nucleoside phosphate binding|GO:0016491,oxidoreductase activity|GO:0043168,anion binding|GO:0050662,coenzyme binding|GO:0050660,flavin adenine dinucleotide binding|GO:0050664,oxidoreductase activity, acting on NAD(…	hsa04210,Apoptosis|hsa04217,Necroptosis	Apoptosis-inducing factor 1, mitochondrial	AIFM1	sp|O95831|AIFM1_HUMAN Apoptosis-inducing factor 1, mitochondrial OS=Homo sapiens OX=9606 GN=AIFM1 PE=1 SV=1;tr|E9PMA0|E9PMA0_HUMAN Apoptosis-inducing factor 1, mitochondrial OS=Homo sapiens OX=9606 GN=AIFM1 PE=1 SV=1;tr|A0A140VK04|A0A140VK04_HUMAN Testicul	15	15	66.9	613	239.54	28.5	35505000
P19474;H0YDP8	P19474	GO:0090086,negative regulation of protein deubiquitination|GO:0090085,regulation of protein deubiquitination|GO:0019221,cytokine-mediated signaling pathway|GO:0019222,regulation of metabolic process|GO:0043412,macromolecule modification|GO:0043933,macromolecular complex subunit organization|GO:0007165,signal transduction|GO:0007166,cell surface receptor signaling pathway|GO:1901576,organic substa…	GO:0035770,ribonucleoprotein granule|GO:0044464,cell part|GO:0031974,membrane-enclosed lumen|GO:0043229,intracellular organelle|GO:0043228,non-membrane-bounded organelle|GO:0036464,cytoplasmic ribonucleoprotein granule|GO:0043227,membrane-bounded organelle|GO:0043226,organelle|GO:0005737,cytoplasm|GO:0031981,nuclear lumen|GO:0005634,nucleus|GO:0030529,intracellular ribonucleoprotein complex|GO:00…	GO:0019787,ubiquitin-like protein transferase activity|GO:0043169,cation binding|GO:0005515,protein binding|GO:0046914,transition metal ion binding|GO:0004842,ubiquitin-protein transferase activity|GO:0097159,organic cyclic compound binding|GO:0043167,ion binding|GO:0003824,catalytic activity|GO:0016740,transferase activity|GO:0003723,RNA binding|GO:0003676,nucleic acid binding|GO:0003677,DNA bin…	hsa05322,Systemic lupus erythematosus	E3 ubiquitin-protein ligase TRIM21	TRIM21	sp|P19474|RO52_HUMAN E3 ubiquitin-protein ligase TRIM21 OS=Homo sapiens OX=9606 GN=TRIM21 PE=1 SV=1	15	15	54.169	475	323.31	29.9	88174000
Q92621;B4DE72;Q6P486;Q6DKH1;Q4VBX7;U3KPX2;U3KQ97;B4DM61	Q92621	GO:0051169,nuclear transport|GO:0044238,primary metabolic process|GO:0019221,cytokine-mediated signaling pathway|GO:0051049,regulation of transport|GO:0034605,cellular response to heat|GO:0048583,regulation of response to stimulus|GO:0061024,membrane organization|GO:0008104,protein localization|GO:0007165,signal transduction|GO:0007166,cell surface receptor signaling pathway|GO:0009408,response t…	GO:0016020,membrane|GO:0031974,membrane-enclosed lumen|GO:0031975,envelope|GO:0043229,intracellular organelle|GO:0043227,membrane-bounded organelle|GO:0043226,organelle|GO:0031224,intrinsic component of membrane|GO:0034399,nuclear periphery|GO:0046930,pore complex|GO:0031090,organelle membrane|GO:0031981,nuclear lumen|GO:0070013,intracellular organelle lumen|GO:0016021,integral component of membr…	GO:0017056,structural constituent of nuclear pore|GO:0005488,binding|GO:0005515,protein binding|GO:0005198,structural molecule activity	hsa03013,RNA transport	Nuclear pore complex protein Nup205	NUP205	sp|Q92621|NU205_HUMAN Nuclear pore complex protein Nup205 OS=Homo sapiens OX=9606 GN=NUP205 PE=1 SV=3;tr|B4DE72|B4DE72_HUMAN cDNA FLJ50078, highly similar to Nuclear pore complex protein Nup205 OS=Homo sapiens OX=9606 PE=2 SV=1	15	15	227.92	2012	253.01	10.5	34127000
A0A024R3T8;P09874;B4E0E1;B2R5W3;Q05D33;Q6PJL0;Q96P95;Q5VX84;Q5VX85	A0A024R3T8	GO:0033157,regulation of intracellular protein transport|GO:0051169,nuclear transport|GO:0044238,primary metabolic process|GO:0032388,positive regulation of intracellular transport|GO:0080090,regulation of primary metabolic process|GO:0019222,regulation of metabolic process|GO:0060249,anatomical structure homeostasis|GO:0006471,protein ADP-ribosylation|GO:0051049,regulation of transport|GO:003238…	GO:0016020,membrane|GO:0031974,membrane-enclosed lumen|GO:0031975,envelope|GO:0043229,intracellular organelle|GO:0043228,non-membrane-bounded organelle|GO:0043227,membrane-bounded organelle|GO:0043226,organelle|GO:0005737,cytoplasm|GO:0031981,nuclear lumen|GO:0005730,nucleolus|GO:0005634,nucleus|GO:0005635,nuclear envelope|GO:0005739,mitochondrion|GO:0005654,nucleoplasm|GO:0031967,organelle envel…	GO:0019901,protein kinase binding|GO:0051287,NAD binding|GO:0019899,enzyme binding|GO:0044877,macromolecular complex binding|GO:0008270,zinc ion binding|GO:0003676,nucleic acid binding|GO:0003677,DNA binding|GO:0003950,NAD+ ADP-ribosyltransferase activity|GO:0000166,nucleotide binding|GO:1901363,heterocyclic compound binding|GO:1901265,nucleoside phosphate binding|GO:0043169,cation binding|GO:004…	hsa04210,Apoptosis|hsa03410,Base excision repair|hsa04064,NF-kappa B signaling pathway|hsa04217,Necroptosis	Poly [ADP-ribose] polymerase 1	PARP1	tr|A0A024R3T8|A0A024R3T8_HUMAN Poly [ADP-ribose] polymerase OS=Homo sapiens OX=9606 GN=PARP1 PE=4 SV=1;sp|P09874|PARP1_HUMAN Poly [ADP-ribose] polymerase 1 OS=Homo sapiens OX=9606 GN=PARP1 PE=1 SV=4;tr|B4E0E1|B4E0E1_HUMAN Poly [ADP-ribose] polymerase OS=Ho	14	14	113.08	1014	323.31	18.3	36837000
B9EGI2;Q6WCQ1;A0A494BZV2;J3KSW8;U6FSN9;H0Y2S9;Q8N236;H0Y7E2;Q9Y6X7;H7C3G6;A8CGI1;A8CGI0;Q96EE5;J3QRL2;K7EL39;Q5ZEZ6;A0A1W2PPU9;J3KSK7	B9EGI2	0	GO:0005856,cytoskeleton|GO:0005737,cytoplasm|GO:0015629,actin cytoskeleton|GO:0043232,intracellular non-membrane-bounded organelle|GO:0070161,anchoring junction|GO:0044464,cell part|GO:0005623,cell|GO:0005622,intracellular|GO:0043229,intracellular organelle|GO:0043228,non-membrane-bounded organelle|GO:0005912,adherens junction|GO:0044424,intracellular part|GO:0005924,cell-substrate adherens junct…	GO:0003779,actin binding|GO:0005488,binding|GO:0005515,protein binding|GO:0008092,cytoskeletal protein binding|GO:0045296,cadherin binding|GO:0050839,cell adhesion molecule binding|GO:0042802,identical protein binding	0	Myosin phosphatase Rho-interacting protein;Tyrosine-protein kinase receptor	MPRIP;Mprip-Ntrk1 fusion gene	tr|B9EGI2|B9EGI2_HUMAN Myosin phosphatase Rho interacting protein OS=Homo sapiens OX=9606 GN=MPRIP PE=2 SV=1;sp|Q6WCQ1|MPRIP_HUMAN Myosin phosphatase Rho-interacting protein OS=Homo sapiens OX=9606 GN=MPRIP PE=1 SV=3;tr|A0A494BZV2|A0A494BZV2_HUMAN Myosin p	14	14	118.05	1037	323.31	19.3	26864000
O75643;A4FU77;A0A494C1A5;Q9H8B9;B4E150;Q9UNV9;A2RRQ7;Q7L5W4;Q9P172;B4E0P5;Q5ZF01	O75643	GO:0022607,cellular component assembly|GO:0000245,spliceosomal complex assembly|GO:0043933,macromolecular complex subunit organization|GO:0030154,cell differentiation|GO:0090304,nucleic acid metabolic process|GO:0034641,cellular nitrogen compound metabolic process|GO:0001503,ossification|GO:0006807,nitrogen compound metabolic process|GO:0044237,cellular metabolic process|GO:0034622,cellular macro…	GO:0031974,membrane-enclosed lumen|GO:0043229,intracellular organelle|GO:0043227,membrane-bounded organelle|GO:0043226,organelle|GO:0044446,intracellular organelle part|GO:0031981,nuclear lumen|GO:0005634,nucleus|GO:0016020,membrane|GO:0030529,intracellular ribonucleoprotein complex|GO:0005654,nucleoplasm|GO:0071013,catalytic step 2 spliceosome|GO:0032991,macromolecular complex|GO:0043231,intrace…	GO:0016887,ATPase activity|GO:0008026,ATP-dependent helicase activity|GO:0035639,purine ribonucleoside triphosphate binding|GO:0005488,binding|GO:0003676,nucleic acid binding|GO:0008186,RNA-dependent ATPase activity|GO:0043167,ion binding|GO:1901363,heterocyclic compound binding|GO:0001883,purine nucleoside binding|GO:0001882,nucleoside binding|GO:0043168,anion binding|GO:0042623,ATPase activity,…	hsa03040,Spliceosome	U5 small nuclear ribonucleoprotein 200 kDa helicase	SNRNP200	sp|O75643|U520_HUMAN U5 small nuclear ribonucleoprotein 200 kDa helicase OS=Homo sapiens OX=9606 GN=SNRNP200 PE=1 SV=2;tr|A4FU77|A4FU77_HUMAN SNRNP200 protein (Fragment) OS=Homo sapiens OX=9606 GN=SNRNP200 PE=2 SV=1;tr|A0A494C1A5|A0A494C1A5_HUMAN U5 small	14	14	244.5	2136	219.6	7.5	9797000
P36578;Q59GY2;B4DMJ6;Q53G74;H3BM89;B4DMJ2;B4DFI6;H3BU31;B4DP82;H3BTP7	P36578	GO:0008104,protein localization|GO:0061024,membrane organization|GO:1901362,organic cyclic compound biosynthetic process|GO:1901360,organic cyclic compound metabolic process|GO:1901361,organic cyclic compound catabolic process|GO:0070727,cellular macromolecule localization|GO:0043043,peptide biosynthetic process|GO:0044419,interspecies interaction between organisms|GO:0019058,viral life cycle|GO:…	GO:0015934,large ribosomal subunit|GO:0022625,cytosolic large ribosomal subunit|GO:0031974,membrane-enclosed lumen|GO:0043229,intracellular organelle|GO:0043228,non-membrane-bounded organelle|GO:0022626,cytosolic ribosome|GO:0005924,cell-substrate adherens junction|GO:0005925,focal adhesion|GO:0043227,membrane-bounded organelle|GO:0043226,organelle|GO:0030054,cell junction|GO:0030055,cell-substra…	GO:0005515,protein binding|GO:0097159,organic cyclic compound binding|GO:0044822,poly(A) RNA binding|GO:0005198,structural molecule activity|GO:0003735,structural constituent of ribosome|GO:0003723,RNA binding|GO:0003676,nucleic acid binding|GO:1901363,heterocyclic compound binding|GO:0005488,binding	hsa03010,Ribosome	60S ribosomal protein L4	RPL4	sp|P36578|RL4_HUMAN 60S ribosomal protein L4 OS=Homo sapiens OX=9606 GN=RPL4 PE=1 SV=5;tr|Q59GY2|Q59GY2_HUMAN Ribosomal protein L4 variant (Fragment) OS=Homo sapiens OX=9606 PE=2 SV=1;tr|B4DMJ6|B4DMJ6_HUMAN cDNA FLJ50996, highly similar to 60S ribosomal pr	14	14	47.697	427	233.58	29	66853000
Q08211;Q58F26;Q6PJK6;B3KU66	Q08211	GO:0080090,regulation of primary metabolic process|GO:0019222,regulation of metabolic process|GO:0060249,anatomical structure homeostasis|GO:0032846,positive regulation of homeostatic process|GO:0032844,regulation of homeostatic process|GO:0001503,ossification|GO:1901362,organic cyclic compound biosynthetic process|GO:0071840,cellular component organization or biogenesis|GO:0044710,single-organis…	GO:0000781,chromosome, telomeric region|GO:0043229,intracellular organelle|GO:0043228,non-membrane-bounded organelle|GO:0043227,membrane-bounded organelle|GO:0043226,organelle|GO:0005737,cytoplasm|GO:0031982,vesicle|GO:0005634,nucleus|GO:0031988,membrane-bounded vesicle|GO:0005694,chromosome|GO:1903561,extracellular vesicle|GO:0098687,chromosomal region|GO:0070062,extracellular exosome|GO:0043230…	GO:0003676,nucleic acid binding|GO:0008026,ATP-dependent helicase activity|GO:0035639,purine ribonucleoside triphosphate binding|GO:0019899,enzyme binding|GO:0005488,binding|GO:0016887,ATPase activity|GO:0003677,DNA binding|GO:0008186,RNA-dependent ATPase activity|GO:0043167,ion binding|GO:1901363,heterocyclic compound binding|GO:0001883,purine nucleoside binding|GO:0001882,nucleoside binding|GO:…	hsa03018,RNA degradation	ATP-dependent RNA helicase A	DHX9	sp|Q08211|DHX9_HUMAN ATP-dependent RNA helicase A OS=Homo sapiens OX=9606 GN=DHX9 PE=1 SV=4;tr|Q58F26|Q58F26_HUMAN DHX9 protein (Fragment) OS=Homo sapiens OX=9606 GN=DHX9 PE=2 SV=1;tr|Q6PJK6|Q6PJK6_HUMAN DHX9 protein (Fragment) OS=Homo sapiens OX=9606 GN=D	14	14	140.96	1270	160.68	13.9	15280000
A0A024R6S1;O60884;T2DN57;T2DPK5;I3L320;A0A087WT48	A0A024R6S1	GO:0042127,regulation of cell proliferation|GO:0009628,response to abiotic stimulus|GO:0006457,protein folding|GO:0006805,xenobiotic metabolic process|GO:0009410,response to xenobiotic stimulus|GO:0070887,cellular response to chemical stimulus|GO:0042221,response to chemical|GO:0018885,carbon tetrachloride metabolic process|GO:0050789,regulation of biological process|GO:0044699,single-organism pr…	GO:0043229,intracellular organelle|GO:0043227,membrane-bounded organelle|GO:0043226,organelle|GO:0005737,cytoplasm|GO:0031982,vesicle|GO:0005634,nucleus|GO:0016020,membrane|GO:0031988,membrane-bounded vesicle|GO:1903561,extracellular vesicle|GO:0070062,extracellular exosome|GO:0043230,extracellular organelle|GO:0043231,intracellular membrane-bounded organelle|GO:0005829,cytosol|GO:0044464,cell pa…	GO:0035639,purine ribonucleoside triphosphate binding|GO:0031072,heat shock protein binding|GO:0005488,binding|GO:0000166,nucleotide binding|GO:1901363,heterocyclic compound binding|GO:1901265,nucleoside phosphate binding|GO:0001882,nucleoside binding|GO:0043168,anion binding|GO:0043169,cation binding|GO:0051087,chaperone binding|GO:0051082,unfolded protein binding|GO:0043167,ion binding|GO:00018…	hsa04141,Protein processing in endoplasmic reticulum	DnaJ homolog subfamily A member 2	DNAJA2	tr|A0A024R6S1|A0A024R6S1_HUMAN DnaJ (Hsp40) homolog, subfamily A, member 2, isoform CRA_a OS=Homo sapiens OX=9606 GN=DNAJA2 PE=3 SV=1;sp|O60884|DNJA2_HUMAN DnaJ homolog subfamily A member 2 OS=Homo sapiens OX=9606 GN=DNAJA2 PE=1 SV=1	13	13	45.745	412	153.07	37.9	33571000
A0A024RD80;P08238;B4DMA2;B4DGL0;Q6PK50;Q9H6X9;A8K3W9;Q58FF7;Q58FF8;O14942;F8W026;Q58FF4;Q58FG1	A0A024RD80	GO:0033157,regulation of intracellular protein transport|GO:0051169,nuclear transport|GO:0008104,protein localization|GO:0019220,regulation of phosphate metabolic process|GO:0019221,cytokine-mediated signaling pathway|GO:0032434,regulation of proteasomal ubiquitin-dependent protein catabolic process|GO:0032435,negative regulation of proteasomal ubiquitin-dependent protein catabolic process|GO:005…	GO:0098590,plasma membrane region|GO:0044421,extracellular region part|GO:0048770,pigment granule|GO:0031974,membrane-enclosed lumen|GO:0043229,intracellular organelle|GO:0005903,brush border|GO:0005622,intracellular|GO:0043227,membrane-bounded organelle|GO:0043226,organelle|GO:0008180,COP9 signalosome|GO:0005737,cytoplasm|GO:0045177,apical part of cell|GO:0042995,cell projection|GO:0070062,extra…	GO:0005488,binding|GO:0032558,adenyl deoxyribonucleotide binding|GO:0035639,purine ribonucleoside triphosphate binding|GO:0019899,enzyme binding|GO:0044877,macromolecular complex binding|GO:0051082,unfolded protein binding|GO:0003676,nucleic acid binding|GO:0001884,pyrimidine nucleoside binding|GO:0044325,ion channel binding|GO:0098772,molecular function regulator|GO:1901363,heterocyclic compound…	hsa04659,Th17 cell differentiation|hsa05418,Fluid shear stress and atherosclerosis|hsa04612,Antigen processing and presentation|hsa04621,NOD-like receptor signaling pathway|hsa04657,IL-17 signaling pathway|hsa05200,Pathways in cancer|hsa04141,Protein processing in endoplasmic reticulum|hsa04914,Progesterone-mediated oocyte maturation|hsa04915,Estrogen signaling pathway|hsa05215,Prostate cancer|hs…	Heat shock protein HSP 90-beta	HSP90AB1	tr|A0A024RD80|A0A024RD80_HUMAN Heat shock protein 90kDa alpha (Cytosolic), class B member 1, isoform CRA_a OS=Homo sapiens OX=9606 GN=HSP90AB1 PE=3 SV=1;sp|P08238|HS90B_HUMAN Heat shock protein HSP 90-beta OS=Homo sapiens OX=9606 GN=HSP90AB1 PE=1 SV=4;tr|B	23	13	83.263	724	323.31	35.1	191150000
A0A384NKW7;P55060;B4DM31;B4DUC5;B4DPS6;B4DM67;B4DS32	A0A384NKW7	GO:0051169,nuclear transport|GO:0051168,nuclear export|GO:0006611,protein export from nucleus|GO:0008104,protein localization|GO:0051641,cellular localization|GO:0008219,cell death|GO:0044699,single-organism process|GO:0070727,cellular macromolecule localization|GO:0006886,intracellular protein transport|GO:0006810,transport|GO:0071702,organic substance transport|GO:0033036,macromolecule localiza…	GO:0031974,membrane-enclosed lumen|GO:0043229,intracellular organelle|GO:0043227,membrane-bounded organelle|GO:0043226,organelle|GO:0005737,cytoplasm|GO:0070062,extracellular exosome|GO:0031981,nuclear lumen|GO:0005634,nucleus|GO:0016020,membrane|GO:0031988,membrane-bounded vesicle|GO:0005654,nucleoplasm|GO:1903561,extracellular vesicle|GO:0031982,vesicle|GO:0043230,extracellular organelle|GO:004…	GO:0008536,Ran GTPase binding|GO:0019899,enzyme binding|GO:0017016,Ras GTPase binding|GO:0031267,small GTPase binding|GO:0051020,GTPase binding|GO:0005488,binding|GO:0005515,protein binding|GO:0008565,protein transporter activity|GO:0022892,substrate-specific transporter activity|GO:0005049,nuclear export signal receptor activity|GO:0005215,transporter activity|GO:0015197,peptide transporter acti…	0	Exportin-2	CSE1L	tr|A0A384NKW7|A0A384NKW7_HUMAN Epididymis secretory sperm binding protein OS=Homo sapiens OX=9606 PE=2 SV=1;sp|P55060|XPO2_HUMAN Exportin-2 OS=Homo sapiens OX=9606 GN=CSE1L PE=1 SV=3;tr|B4DM31|B4DM31_HUMAN cDNA FLJ54022, highly similar to Exportin-2 OS=Hom	13	13	110.42	971	143.81	15.9	33551000
B2RBR9;Q14974;J3KTM9;B7Z752;B7Z5M1;J3QR48;J3QKQ5;J3QRG4;J3KS06	B2RBR9	GO:0051169,nuclear transport|GO:0008104,protein localization|GO:0019221,cytokine-mediated signaling pathway|GO:0007165,signal transduction|GO:0007166,cell surface receptor signaling pathway|GO:1901360,organic cyclic compound metabolic process|GO:1901361,organic cyclic compound catabolic process|GO:0051716,cellular response to stimulus|GO:0070727,cellular macromolecule localization|GO:0006309,apop…	GO:0016020,membrane|GO:0005783,endoplasmic reticulum|GO:0044421,extracellular region part|GO:0031974,membrane-enclosed lumen|GO:0031975,envelope|GO:0043229,intracellular organelle|GO:0043227,membrane-bounded organelle|GO:0043226,organelle|GO:0031224,intrinsic component of membrane|GO:0071782,endoplasmic reticulum tubular network|GO:0005737,cytoplasm|GO:0031984,organelle subcompartment|GO:0046930,…	GO:0019899,enzyme binding|GO:0031267,small GTPase binding|GO:0051020,GTPase binding|GO:0008270,zinc ion binding|GO:0003676,nucleic acid binding|GO:1901363,heterocyclic compound binding|GO:0008565,protein transporter activity|GO:0043169,cation binding|GO:0042277,peptide binding|GO:0046914,transition metal ion binding|GO:0043167,ion binding|GO:0033218,amide binding|GO:0046872,metal ion binding|GO:0…	hsa03013,RNA transport	Importin subunit beta-1	KPNB1	tr|B2RBR9|B2RBR9_HUMAN cDNA, FLJ95650, highly similar to Homo sapiens karyopherin (importin) beta 1 (KPNB1), mRNA OS=Homo sapiens OX=9606 PE=2 SV=1;sp|Q14974|IMB1_HUMAN Importin subunit beta-1 OS=Homo sapiens OX=9606 GN=KPNB1 PE=1 SV=2;tr|J3KTM9|J3KTM9_HUM	13	13	97.183	876	274.86	19.3	24858000
E5KNY5;P42704;B4DSR0;B8ZZ38;A0A0C4DG06;C9JCA9;H7C3W8	E5KNY5	GO:0080090,regulation of primary metabolic process|GO:0019222,regulation of metabolic process|GO:0051654,establishment of mitochondrion localization|GO:0051656,establishment of organelle localization|GO:1901362,organic cyclic compound biosynthetic process|GO:0007005,mitochondrion organization|GO:1901361,organic cyclic compound catabolic process|GO:0044710,single-organism metabolic process|GO:0044…	GO:0016020,membrane|GO:0044464,cell part|GO:0031974,membrane-enclosed lumen|GO:0031975,envelope|GO:0042175,nuclear outer membrane-endoplasmic reticulum membrane network|GO:0043229,intracellular organelle|GO:0043228,non-membrane-bounded organelle|GO:0000228,nuclear chromosome|GO:0042645,mitochondrial nucleoid|GO:0005874,microtubule|GO:0043226,organelle|GO:0005856,cytoskeleton|GO:0031090,organelle …	GO:0044389,ubiquitin-like protein ligase binding|GO:0019899,enzyme binding|GO:0048487,beta-tubulin binding|GO:0044877,macromolecular complex binding|GO:0005488,binding|GO:0003676,nucleic acid binding|GO:0003677,DNA binding|GO:1901363,heterocyclic compound binding|GO:0043566,structure-specific DNA binding|GO:0003779,actin binding|GO:0032403,protein complex binding|GO:0003697,single-stranded DNA bi…	0	Leucine-rich PPR motif-containing protein, mitochondrial	LRPPRC	tr|E5KNY5|E5KNY5_HUMAN Leucine-rich PPR-motif containing OS=Homo sapiens OX=9606 GN=LRPPRC PE=4 SV=1;sp|P42704|LPPRC_HUMAN Leucine-rich PPR motif-containing protein, mitochondrial OS=Homo sapiens OX=9606 GN=LRPPRC PE=1 SV=3;tr|B4DSR0|B4DSR0_HUMAN cDNA FLJ6	13	13	157.9	1394	180.07	11.4	12921000
P50991;A8K3C3;B7Z9L0;B7Z2Z8;B7Z2F4	P50991	GO:0006457,protein folding|GO:0006458,'de novo' protein folding|GO:0019953,sexual reproduction|GO:1901998,toxin transport|GO:0044699,single-organism process|GO:0044267,cellular protein metabolic process|GO:0000003,reproduction|GO:0044260,cellular macromolecule metabolic process|GO:0051084,'de novo' posttranslational protein folding|GO:0071704,organic substance metabolic process|GO:0008037,cell re…	GO:0048770,pigment granule|GO:0031974,membrane-enclosed lumen|GO:0043229,intracellular organelle|GO:0043228,non-membrane-bounded organelle|GO:0005815,microtubule organizing center|GO:0005874,microtubule|GO:0043226,organelle|GO:0005856,cytoskeleton|GO:0070062,extracellular exosome|GO:0031981,nuclear lumen|GO:0044445,cytosolic part|GO:0016023,cytoplasmic, membrane-bounded vesicle|GO:0031410,cytopla…	GO:0035639,purine ribonucleoside triphosphate binding|GO:0005488,binding|GO:0003676,nucleic acid binding|GO:0000166,nucleotide binding|GO:1901363,heterocyclic compound binding|GO:1901265,nucleoside phosphate binding|GO:0001882,nucleoside binding|GO:0043168,anion binding|GO:0051082,unfolded protein binding|GO:0043167,ion binding|GO:0001883,purine nucleoside binding|GO:0032549,ribonucleoside bindin…	0	T-complex protein 1 subunit delta	CCT4	sp|P50991|TCPD_HUMAN T-complex protein 1 subunit delta OS=Homo sapiens OX=9606 GN=CCT4 PE=1 SV=4;tr|A8K3C3|A8K3C3_HUMAN T-complex protein 1 subunit delta OS=Homo sapiens OX=9606 PE=2 SV=1;tr|B7Z9L0|B7Z9L0_HUMAN T-complex protein 1 subunit delta OS=Homo sap	13	13	57.924	539	143.67	35.3	47578000
P52272;A0A087X0X3;Q59ES8;Q7KYM9;M0R019;B4DEG4;M0R2T0;M0R0N3;Q6P2D7;M0QYQ7;M0R2I7;M0R0Y6;M0QY96;M0QYL3;Q8TCM5	P52272	GO:0090304,nucleic acid metabolic process|GO:0034641,cellular nitrogen compound metabolic process|GO:0006807,nitrogen compound metabolic process|GO:0044237,cellular metabolic process|GO:1901360,organic cyclic compound metabolic process|GO:0006139,nucleobase-containing compound metabolic process|GO:0000380,alternative mRNA splicing, via spliceosome|GO:0044260,cellular macromolecule metabolic proce…	GO:0044421,extracellular region part|GO:0031974,membrane-enclosed lumen|GO:0031012,extracellular matrix|GO:0043229,intracellular organelle|GO:0043228,non-membrane-bounded organelle|GO:0030529,intracellular ribonucleoprotein complex|GO:0043227,membrane-bounded organelle|GO:0043226,organelle|GO:0031224,intrinsic component of membrane|GO:0034399,nuclear periphery|GO:0016604,nuclear body|GO:0031982,v…	GO:0005488,binding|GO:0005515,protein binding|GO:0097159,organic cyclic compound binding|GO:0044822,poly(A) RNA binding|GO:0000166,nucleotide binding|GO:0036094,small molecule binding|GO:0003723,RNA binding|GO:0003676,nucleic acid binding|GO:1901363,heterocyclic compound binding|GO:1901265,nucleoside phosphate binding|GO:0019904,protein domain specific binding|GO:0003729,mRNA binding	hsa03040,Spliceosome	Heterogeneous nuclear ribonucleoprotein M	HNRNPM;ORF	sp|P52272|HNRPM_HUMAN Heterogeneous nuclear ribonucleoprotein M OS=Homo sapiens OX=9606 GN=HNRNPM PE=1 SV=3;tr|A0A087X0X3|A0A087X0X3_HUMAN Heterogeneous nuclear ribonucleoprotein M OS=Homo sapiens OX=9606 GN=HNRNPM PE=1 SV=1;tr|Q59ES8|Q59ES8_HUMAN Heteroge	24	13	77.515	730	255.46	35.9	61521000
Q9NR30;Q3SWU7;Q8NI92	Q9NR30	GO:0032774,RNA biosynthetic process|GO:0044699,single-organism process|GO:0030154,cell differentiation|GO:0090304,nucleic acid metabolic process|GO:0044249,cellular biosynthetic process|GO:0034641,cellular nitrogen compound metabolic process|GO:0001503,ossification|GO:0006807,nitrogen compound metabolic process|GO:0034645,cellular macromolecule biosynthetic process|GO:0042221,response to chemical…	GO:0031974,membrane-enclosed lumen|GO:0043229,intracellular organelle|GO:0043228,non-membrane-bounded organelle|GO:0043227,membrane-bounded organelle|GO:0043226,organelle|GO:0031981,nuclear lumen|GO:0005730,nucleolus|GO:0005634,nucleus|GO:0016020,membrane|GO:0005654,nucleoplasm|GO:0043231,intracellular membrane-bounded organelle|GO:0043232,intracellular non-membrane-bounded organelle|GO:0043233,o…	GO:0016887,ATPase activity|GO:0008026,ATP-dependent helicase activity|GO:0035639,purine ribonucleoside triphosphate binding|GO:0005488,binding|GO:0003676,nucleic acid binding|GO:0008186,RNA-dependent ATPase activity|GO:0019843,rRNA binding|GO:1901363,heterocyclic compound binding|GO:0001883,purine nucleoside binding|GO:0001882,nucleoside binding|GO:0043168,anion binding|GO:0042623,ATPase activity…	0	Nucleolar RNA helicase 2	DDX21	sp|Q9NR30|DDX21_HUMAN Nucleolar RNA helicase 2 OS=Homo sapiens OX=9606 GN=DDX21 PE=1 SV=5	14	13	87.343	783	136.72	21.1	24871000
A0A024R1N1;P35579;Q86XU5;Q6ZNL4;B4E3S1;Q99529;Q5BKV1;B1AH99;Q2PS10;Q9UMJ0;REV__B4DQZ7;REV__S4R3H4;REV__E7EQT4;REV__Q9UKV3	A0A024R1N1					Myosin-9	MYH9	tr|A0A024R1N1|A0A024R1N1_HUMAN Myosin, heavy polypeptide 9, non-muscle, isoform CRA_a OS=Homo sapiens OX=9606 GN=MYH9 PE=3 SV=1;sp|P35579|MYH9_HUMAN Myosin-9 OS=Homo sapiens OX=9606 GN=MYH9 PE=1 SV=4;tr|Q86XU5|Q86XU5_HUMAN MYH9 protein (Fragment) OS=Homo s	202	12	226.53	1960	323.31	71.4	12403000000
A0A384MDY8;Q14247;Q53HG7;A0A024R5M3;Q76MU0;B4E358;B3KRK4;H0YCD9;H0YEV2;A0A0B6XJY7	A0A384MDY8	GO:2001234,negative regulation of apoptotic signaling pathway|GO:0048675,axon extension|GO:2001236,regulation of extrinsic apoptotic signaling pathway|GO:2001237,negative regulation of extrinsic apoptotic signaling pathway|GO:0045216,cell-cell junction organization|GO:0019222,regulation of metabolic process|GO:2001233,regulation of apoptotic signaling pathway|GO:0043954,cellular component mainten…	GO:0042995,cell projection|GO:0015629,actin cytoskeleton|GO:0044421,extracellular region part|GO:0030427,site of polarized growth|GO:0030426,growth cone|GO:0030425,dendrite|GO:0001726,ruffle|GO:0034703,cation channel complex|GO:0043229,intracellular organelle|GO:0043228,non-membrane-bounded organelle|GO:0034702,ion channel complex|GO:0045202,synapse|GO:0005887,integral component of plasma membran…	GO:0005522,profilin binding|GO:0005488,binding|GO:0005515,protein binding|GO:0045296,cadherin binding|GO:0050839,cell adhesion molecule binding|GO:0008092,cytoskeletal protein binding|GO:0003779,actin binding|GO:0044877,macromolecular complex binding|GO:0051015,actin filament binding	hsa04530,Tight junction|hsa05205,Proteoglycans in cancer|hsa05131,Shigellosis|hsa05130,Pathogenic Escherichia coli infection|hsa05100,Bacterial invasion of epithelial cells	Src substrate cortactin	CTTN;EMS1	tr|A0A384MDY8|A0A384MDY8_HUMAN Epididymis secretory sperm binding protein OS=Homo sapiens OX=9606 PE=2 SV=1;sp|Q14247|SRC8_HUMAN Src substrate cortactin OS=Homo sapiens OX=9606 GN=CTTN PE=1 SV=2;tr|Q53HG7|Q53HG7_HUMAN Cortactin isoform a variant (Fragment)	12	12	61.635	550	223.51	23.1	18710000
Q5QTS3;A0A384ME37;P40429;Q9BSQ6;M0QYS1;Q8J015;Q0VGL3;Q53H34;B4DNC8;Q6NVV1;M0QZU1;A0A096LPE0	Q5QTS3	GO:0008104,protein localization|GO:0080090,regulation of primary metabolic process|GO:0019222,regulation of metabolic process|GO:0061024,membrane organization|GO:1901362,organic cyclic compound biosynthetic process|GO:0071840,cellular component organization or biogenesis|GO:1901361,organic cyclic compound catabolic process|GO:0051716,cellular response to stimulus|GO:0010605,negative regulation of…	GO:0015934,large ribosomal subunit|GO:0022625,cytosolic large ribosomal subunit|GO:0031974,membrane-enclosed lumen|GO:0043229,intracellular organelle|GO:0043228,non-membrane-bounded organelle|GO:0022626,cytosolic ribosome|GO:0005924,cell-substrate adherens junction|GO:0005925,focal adhesion|GO:0043227,membrane-bounded organelle|GO:0043226,organelle|GO:0030054,cell junction|GO:0030055,cell-substra…	GO:0005488,binding|GO:0097159,organic cyclic compound binding|GO:0044822,poly(A) RNA binding|GO:0005198,structural molecule activity|GO:0003735,structural constituent of ribosome|GO:0003723,RNA binding|GO:0003676,nucleic acid binding|GO:1901363,heterocyclic compound binding|GO:0003729,mRNA binding	hsa03010,Ribosome	60S ribosomal protein L13a	RPL13A;RPL13a	tr|Q5QTS3|Q5QTS3_HUMAN FWP004 OS=Homo sapiens OX=9606 PE=2 SV=1;tr|A0A384ME37|A0A384ME37_HUMAN Epididymis secretory sperm binding protein OS=Homo sapiens OX=9606 PE=2 SV=1;sp|P40429|RL13A_HUMAN 60S ribosomal protein L13a OS=Homo sapiens OX=9606 GN=RPL13A P	12	12	23.662	203	89.946	42.9	69686000
Q6PUJ7;Q6FHP5;A8K401;P35232;Q53FV0;C9JW96;C9JZ20;E7ESE2;E9PCW0;D6RBK0;A8K9G2;Q9BSE8	Q6PUJ7	GO:0050847,progesterone receptor signaling pathway|GO:0019220,regulation of phosphate metabolic process|GO:0080090,regulation of primary metabolic process|GO:2000323,negative regulation of glucocorticoid receptor signaling pathway|GO:2000322,regulation of glucocorticoid receptor signaling pathway|GO:0048585,negative regulation of response to stimulus|GO:2001141,regulation of RNA biosynthetic proc…	GO:0016021,integral component of membrane|GO:0044421,extracellular region part|GO:0044464,cell part|GO:0031974,membrane-enclosed lumen|GO:0031975,envelope|GO:0043229,intracellular organelle|GO:0071944,cell periphery|GO:0043227,membrane-bounded organelle|GO:0043226,organelle|GO:0031224,intrinsic component of membrane|GO:0005737,cytoplasm|GO:0070062,extracellular exosome|GO:0031981,nuclear lumen|GO…	GO:0008022,protein C-terminus binding|GO:0031871,proteinase activated receptor binding|GO:0019899,enzyme binding|GO:0001071,nucleic acid binding transcription factor activity|GO:0003676,nucleic acid binding|GO:0003677,DNA binding|GO:0001664,G-protein coupled receptor binding|GO:1901363,heterocyclic compound binding|GO:0001848,complement binding|GO:0042826,histone deacetylase binding|GO:0000981,RN…	0	Prohibitin	HEL-S-54e;PHB	tr|Q6PUJ7|Q6PUJ7_HUMAN Epididymis luminal protein 215 OS=Homo sapiens OX=9606 GN=HEL-215 PE=2 SV=1;tr|Q6FHP5|Q6FHP5_HUMAN PHB protein (Fragment) OS=Homo sapiens OX=9606 GN=PHB PE=2 SV=1;tr|A8K401|A8K401_HUMAN Epididymis secretory sperm binding protein OS=H	12	12	29.82	272	107.55	51.8	47069000
B0YIW5;Q6MZV5;B0YIW6;P48444;Q6P1Q5	B0YIW5	GO:0008104,protein localization|GO:0061024,membrane organization|GO:0051641,cellular localization|GO:0071840,cellular component organization or biogenesis|GO:0070727,cellular macromolecule localization|GO:0006886,intracellular protein transport|GO:0016043,cellular component organization|GO:0046907,intracellular transport|GO:0044699,single-organism process|GO:0071702,organic substance transport|GO…	GO:0031974,membrane-enclosed lumen|GO:0043229,intracellular organelle|GO:0030117,membrane coat|GO:0005905,clathrin-coated pit|GO:0030131,clathrin adaptor complex|GO:0030119,AP-type membrane coat adaptor complex|GO:0030118,clathrin coat|GO:0043227,membrane-bounded organelle|GO:0043226,organelle|GO:0005737,cytoplasm|GO:0031985,Golgi cisterna|GO:0031984,organelle subcompartment|GO:0070062,extracellu…	GO:0005215,transporter activity|GO:0005488,binding|GO:0005515,protein binding|GO:0019904,protein domain specific binding	hsa04142,Lysosome	Coatomer subunit delta	ARCN1;DKFZp686M09245	tr|B0YIW5|B0YIW5_HUMAN Coatomer subunit delta OS=Homo sapiens OX=9606 GN=ARCN1 PE=2 SV=1;tr|Q6MZV5|Q6MZV5_HUMAN Uncharacterized protein DKFZp686M09245 OS=Homo sapiens OX=9606 GN=DKFZp686M09245 PE=2 SV=1;tr|B0YIW6|B0YIW6_HUMAN Archain 1, isoform CRA_a OS=Ho	12	12	57.21	511	33.112	24.3	4087700
V9HW31;P06576;Q0QEN7;H0YH81;F8W079;F8W0P7;H0YI37	V9HW31	GO:0001503,ossification|GO:0009167,purine ribonucleoside monophosphate metabolic process|GO:0007162,negative regulation of cell adhesion|GO:0009165,nucleotide biosynthetic process|GO:0009163,nucleoside biosynthetic process|GO:0009161,ribonucleoside monophosphate metabolic process|GO:0098771,inorganic ion homeostasis|GO:1901362,organic cyclic compound biosynthetic process|GO:0042451,purine nucleos…	GO:0098796,membrane protein complex|GO:0044464,cell part|GO:0031974,membrane-enclosed lumen|GO:0031975,envelope|GO:0043229,intracellular organelle|GO:0043228,non-membrane-bounded organelle|GO:0031988,membrane-bounded vesicle|GO:0043227,membrane-bounded organelle|GO:0043226,organelle|GO:0045261,proton-transporting ATP synthase complex, catalytic core F(1)|GO:0033178,proton-transporting two-sector …	GO:0042287,MHC protein binding|GO:0035639,purine ribonucleoside triphosphate binding|GO:0036442,hydrogen-exporting ATPase activity|GO:0005488,binding|GO:0016887,ATPase activity|GO:0043167,ion binding|GO:1901363,heterocyclic compound binding|GO:0032550,purine ribonucleoside binding|GO:0001882,nucleoside binding|GO:0043168,anion binding|GO:0042625,ATPase coupled ion transmembrane transporter activi…	hsa00190,Oxidative phosphorylation|hsa04714,Thermogenesis|hsa01100,Metabolic pathways|hsa05016,Huntington disease|hsa05010,Alzheimer disease|hsa05012,Parkinson disease	ATP synthase subunit beta;ATP synthase subunit beta, mitochondrial	HEL-S-271;ATP5B	tr|V9HW31|V9HW31_HUMAN ATP synthase subunit beta OS=Homo sapiens OX=9606 GN=HEL-S-271 PE=1 SV=1;sp|P06576|ATPB_HUMAN ATP synthase subunit beta, mitochondrial OS=Homo sapiens OX=9606 GN=ATP5F1B PE=1 SV=3;tr|Q0QEN7|Q0QEN7_HUMAN ATP synthase subunit beta (Fra	12	12	56.559	529	245.91	31.6	31874000
V9HW22;P11142;E9PKE3;Q96IS6;Q53GZ6;B3KTV0;B4E1Q1;E9PNE6;A8K7Q2;Q53HF2;E9PN89;E9PS65;Q96BE0;Q96H53;E9PM13;Q9NZ87;B4DTX2;E9PLF4;E9PQQ4;E9PQK7;E9PK54;Q9NWW3;E9PPY6;E9PI65;E9PN25;A4D111	V9HW22	GO:0009628,response to abiotic stimulus|GO:0080090,regulation of primary metabolic process|GO:0019222,regulation of metabolic process|GO:0050685,positive regulation of mRNA processing|GO:0050684,regulation of mRNA processing|GO:0034605,cellular response to heat|GO:0006836,neurotransmitter transport|GO:0048583,regulation of response to stimulus|GO:0051261,protein depolymerization|GO:0009167,purine…	GO:1990234,transferase complex|GO:0044421,extracellular region part|GO:0060198,clathrin-sculpted vesicle|GO:0048770,pigment granule|GO:0031974,membrane-enclosed lumen|GO:0043229,intracellular organelle|GO:0043228,non-membrane-bounded organelle|GO:0005924,cell-substrate adherens junction|GO:0005925,focal adhesion|GO:0030135,coated vesicle|GO:0043226,organelle|GO:0030054,cell junction|GO:0030136,cl…	GO:0044389,ubiquitin-like protein ligase binding|GO:0016887,ATPase activity|GO:0035639,purine ribonucleoside triphosphate binding|GO:0031072,heat shock protein binding|GO:0019899,enzyme binding|GO:0044877,macromolecular complex binding|GO:0005488,binding|GO:0003676,nucleic acid binding|GO:0001664,G-protein coupled receptor binding|GO:0043167,ion binding|GO:1901363,heterocyclic compound binding|GO…	hsa05134,Legionellosis|hsa03040,Spliceosome|hsa04612,Antigen processing and presentation|hsa04915,Estrogen signaling pathway|hsa04141,Protein processing in endoplasmic reticulum|hsa04144,Endocytosis|hsa04010,MAPK signaling pathway|hsa04213,Longevity regulating pathway - multiple species|hsa05145,Toxoplasmosis|hsa05162,Measles	Heat shock cognate 71 kDa protein	HEL-S-72p;HSPA8	tr|V9HW22|V9HW22_HUMAN Epididymis luminal protein 33 OS=Homo sapiens OX=9606 GN=HEL-S-72p PE=2 SV=1;sp|P11142|HSP7C_HUMAN Heat shock cognate 71 kDa protein OS=Homo sapiens OX=9606 GN=HSPA8 PE=1 SV=1;tr|E9PKE3|E9PKE3_HUMAN Heat shock cognate 71 kDa protein	20	12	70.897	646	323.31	35.3	176180000
Q9NTJ3;E9PD53;B3KXX5;B3KVJ5;Q6NSG3;Q58F29;Q6P169;C9JR83;C9JWF0;C9IYK2;C9JJ64	Q9NTJ3	GO:0080090,regulation of primary metabolic process|GO:0019222,regulation of metabolic process|GO:0048468,cell development|GO:0007165,signal transduction|GO:0071840,cellular component organization or biogenesis|GO:0044710,single-organism metabolic process|GO:0044711,single-organism biosynthetic process|GO:0048864,stem cell development|GO:0000003,reproduction|GO:0048869,cellular developmental proce…	GO:0031974,membrane-enclosed lumen|GO:0043229,intracellular organelle|GO:0043228,non-membrane-bounded organelle|GO:0000228,nuclear chromosome|GO:0043227,membrane-bounded organelle|GO:0008278,cohesin complex|GO:0005737,cytoplasm|GO:0031981,nuclear lumen|GO:0005730,nucleolus|GO:0005634,nucleus|GO:0043226,organelle|GO:0005654,nucleoplasm|GO:0000776,kinetochore|GO:0000793,condensed chromosome|GO:0008…	GO:0035639,purine ribonucleoside triphosphate binding|GO:0044877,macromolecular complex binding|GO:0005488,binding|GO:0003676,nucleic acid binding|GO:0043167,ion binding|GO:1901363,heterocyclic compound binding|GO:0001883,purine nucleoside binding|GO:0001882,nucleoside binding|GO:0043168,anion binding|GO:0000166,nucleotide binding|GO:1901265,nucleoside phosphate binding|GO:0032549,ribonucleoside …	hsa04110,Cell cycle|hsa04114,Oocyte meiosis	Structural maintenance of chromosomes protein 4;Structural maintenance of chromosomes protein	SMC4	sp|Q9NTJ3|SMC4_HUMAN Structural maintenance of chromosomes protein 4 OS=Homo sapiens OX=9606 GN=SMC4 PE=1 SV=2;tr|E9PD53|E9PD53_HUMAN Structural maintenance of chromosomes protein OS=Homo sapiens OX=9606 GN=SMC4 PE=1 SV=1;tr|B3KXX5|B3KXX5_HUMAN Structural	12	12	147.18	1288	77.594	10.9	12337000
A0A024R0E5;P52907;A8K0T9;A0A024RC63	A0A024R0E5					F-actin-capping protein subunit alpha-1	CAPZA1	tr|A0A024R0E5|A0A024R0E5_HUMAN F-actin-capping protein subunit alpha OS=Homo sapiens OX=9606 GN=CAPZA1 PE=3 SV=1;sp|P52907|CAZA1_HUMAN F-actin-capping protein subunit alpha-1 OS=Homo sapiens OX=9606 GN=CAPZA1 PE=1 SV=3;tr|A8K0T9|A8K0T9_HUMAN F-actin-cappin	12	11	32.922	286	293.18	61.2	69509000
A0A024R9C1;P11940;E7EQV3;B4DZW4;A0A087WTT1;E7ERJ7;B4DQX0;B3KT93;A0A024R9E2;H0YAR2;Q5VX58;Q3ZCS4;Q9H361;Q2VIP3;H0YAP2;H0YBN4;H0YB75;Q4VXU2;E5RGH3;H0YAS7;H0YB86;H0YAS6;E5RH24;E5RJB9;H0YC10;H0YAW6;E5RHG7;L0R533;E5RGC4;E5RFD8;H0YER0;B4DM75;Q96DU9	A0A024R9C1	GO:0080090,regulation of primary metabolic process|GO:0019222,regulation of metabolic process|GO:0050685,positive regulation of mRNA processing|GO:0050684,regulation of mRNA processing|GO:1901576,organic substance biosynthetic process|GO:1901360,organic cyclic compound metabolic process|GO:1901361,organic cyclic compound catabolic process|GO:0010605,negative regulation of macromolecule metabolic …	GO:0035770,ribonucleoprotein granule|GO:0043229,intracellular organelle|GO:0043228,non-membrane-bounded organelle|GO:0036464,cytoplasmic ribonucleoprotein granule|GO:0005924,cell-substrate adherens junction|GO:0005925,focal adhesion|GO:0043227,membrane-bounded organelle|GO:0043226,organelle|GO:0030054,cell junction|GO:0030055,cell-substrate junction|GO:0005737,cytoplasm|GO:0031982,vesicle|GO:0005…	GO:0005488,binding|GO:0036094,small molecule binding|GO:0008022,protein C-terminus binding|GO:0090079,translation regulator activity, nucleic acid binding|GO:0005515,protein binding|GO:0008143,poly(A) binding|GO:0097159,organic cyclic compound binding|GO:0044822,poly(A) RNA binding|GO:1901363,heterocyclic compound binding|GO:0000166,nucleotide binding|GO:0008266,poly(U) RNA binding|GO:0003727,sin…	hsa03015,mRNA surveillance pathway|hsa03013,RNA transport|hsa03018,RNA degradation	Polyadenylate-binding protein;Polyadenylate-binding protein 1;Polyadenylate-binding protein 3	PABPC1;PABPC3	tr|A0A024R9C1|A0A024R9C1_HUMAN Polyadenylate-binding protein OS=Homo sapiens OX=9606 GN=PABPC1 PE=3 SV=1;sp|P11940|PABP1_HUMAN Polyadenylate-binding protein 1 OS=Homo sapiens OX=9606 GN=PABPC1 PE=1 SV=2;tr|E7EQV3|E7EQV3_HUMAN Polyadenylate-binding protein	14	11	70.67	636	204.13	23.1	65977000
B2R9K8;Q59ET3;A0A024RDL1;P40227;B4DPJ8;A1JUI8;B4DN39;Q92526	B2R9K8	GO:0006457,protein folding|GO:0006458,'de novo' protein folding|GO:0019953,sexual reproduction|GO:1901998,toxin transport|GO:0044699,single-organism process|GO:0044267,cellular protein metabolic process|GO:0000003,reproduction|GO:0044260,cellular macromolecule metabolic process|GO:0051084,'de novo' posttranslational protein folding|GO:0071704,organic substance metabolic process|GO:0008037,cell re…	GO:0043229,intracellular organelle|GO:0043228,non-membrane-bounded organelle|GO:0001669,acrosomal vesicle|GO:0043227,membrane-bounded organelle|GO:0043226,organelle|GO:0005856,cytoskeleton|GO:0070062,extracellular exosome|GO:0044445,cytosolic part|GO:0016023,cytoplasmic, membrane-bounded vesicle|GO:0005874,microtubule|GO:0097223,sperm part|GO:0005832,chaperonin-containing T-complex|GO:0031988,mem…	GO:0035639,purine ribonucleoside triphosphate binding|GO:0005488,binding|GO:0003676,nucleic acid binding|GO:0000166,nucleotide binding|GO:1901363,heterocyclic compound binding|GO:1901265,nucleoside phosphate binding|GO:0001882,nucleoside binding|GO:0043168,anion binding|GO:0051082,unfolded protein binding|GO:0043167,ion binding|GO:0001883,purine nucleoside binding|GO:0032549,ribonucleoside bindin…	0	T-complex protein 1 subunit zeta	CCT6A	tr|B2R9K8|B2R9K8_HUMAN cDNA, FLJ94440, highly similar to Homo sapiens chaperonin containing TCP1, subunit 6A (zeta 1)(CCT6A), mRNA OS=Homo sapiens OX=9606 PE=2 SV=1;tr|Q59ET3|Q59ET3_HUMAN Chaperonin containing TCP1, subunit 6A isoform a variant (Fragment)	11	11	57.965	531	211.95	27.3	47630000
B4DJI2;P28799;K7EKL3;K7EQ05;B4E1G5;K7EQI0;K7EMR1	B4DJI2	GO:0007618,mating|GO:0007617,mating behavior|GO:0048468,cell development|GO:0016358,dendrite development|GO:0007610,behavior|GO:0007165,signal transduction|GO:0051656,establishment of organelle localization|GO:0031344,regulation of cell projection organization|GO:0071840,cellular component organization or biogenesis|GO:0031346,positive regulation of cell projection organization|GO:0071684,organis…	GO:0043229,intracellular organelle|GO:0043227,membrane-bounded organelle|GO:0043226,organelle|GO:0005737,cytoplasm|GO:0031982,vesicle|GO:0005739,mitochondrion|GO:0031988,membrane-bounded vesicle|GO:0009986,cell surface|GO:1903561,extracellular vesicle|GO:0005615,extracellular space|GO:0043230,extracellular organelle|GO:0043231,intracellular membrane-bounded organelle|GO:0070062,extracellular exos…	GO:0005125,cytokine activity|GO:0008083,growth factor activity|GO:0005515,protein binding|GO:0097159,organic cyclic compound binding|GO:0044822,poly(A) RNA binding|GO:0003723,RNA binding|GO:0003676,nucleic acid binding|GO:0005102,receptor binding|GO:1901363,heterocyclic compound binding|GO:0005488,binding|GO:0030545,receptor regulator activity|GO:0048018,receptor agonist activity|GO:0098772,molec…	0	Granulins;Acrogranin;Paragranulin;Granulin-1;Granulin-2;Granulin-3;Granulin-4;Granulin-5;Granulin-6;Granulin-7	GRN	tr|B4DJI2|B4DJI2_HUMAN cDNA FLJ53342, highly similar to Granulins OS=Homo sapiens OX=9606 PE=2 SV=1;sp|P28799|GRN_HUMAN Progranulin OS=Homo sapiens OX=9606 GN=GRN PE=1 SV=2;tr|K7EKL3|K7EKL3_HUMAN Progranulin (Fragment) OS=Homo sapiens OX=9606 GN=GRN PE=1 S	11	11	56.852	530	128.03	18.7	54803000
O14980;B7ZB16;B3KWD0;B4DR01;C9JKM9;C9J673;F8WF71;C9IZS4;C9JQ02;C9JV99;C9IYM2;C9JF49;H7BZC5	O14980	GO:0033157,regulation of intracellular protein transport|GO:0051169,nuclear transport|GO:0051168,nuclear export|GO:0080090,regulation of primary metabolic process|GO:0019222,regulation of metabolic process|GO:0051049,regulation of transport|GO:0048585,negative regulation of response to stimulus|GO:0048583,regulation of response to stimulus|GO:0008104,protein localization|GO:0007165,signal transdu…	GO:0016020,membrane|GO:0031974,membrane-enclosed lumen|GO:0031975,envelope|GO:0042175,nuclear outer membrane-endoplasmic reticulum membrane network|GO:0043229,intracellular organelle|GO:0043228,non-membrane-bounded organelle|GO:0043227,membrane-bounded organelle|GO:0043226,organelle|GO:0005737,cytoplasm|GO:0016604,nuclear body|GO:0031090,organelle membrane|GO:0031981,nuclear lumen|GO:0005730,nucl…	GO:0008565,protein transporter activity|GO:0022892,substrate-specific transporter activity|GO:0005515,protein binding|GO:0005215,transporter activity|GO:0008536,Ran GTPase binding|GO:0019899,enzyme binding|GO:0017016,Ras GTPase binding|GO:0031267,small GTPase binding|GO:0051020,GTPase binding|GO:0003723,RNA binding|GO:0003676,nucleic acid binding|GO:0097159,organic cyclic compound binding|GO:0005…	hsa05164,Influenza A|hsa03008,Ribosome biogenesis in eukaryotes|hsa05166,Human T-cell leukemia virus 1 infection|hsa03013,RNA transport	Exportin-1	XPO1	sp|O14980|XPO1_HUMAN Exportin-1 OS=Homo sapiens OX=9606 GN=XPO1 PE=1 SV=1;tr|B7ZB16|B7ZB16_HUMAN cDNA, FLJ79380, highly similar to Exportin-1 OS=Homo sapiens OX=9606 PE=2 SV=1	11	11	123.38	1071	139.97	12	37627000
P08779;Q16195;K7ENW6;B4DWU0;B4E2J5;K7ENV3;Q8N1A0	P08779	GO:0044707,single-multicellular organism process|GO:0065008,regulation of biological quality|GO:0045104,intermediate filament cytoskeleton organization|GO:0030154,cell differentiation|GO:0006928,movement of cell or subcellular component|GO:0042592,homeostatic process|GO:0030104,water homeostasis|GO:0032501,multicellular organismal process|GO:0061436,establishment of skin barrier|GO:0008544,epider…	GO:0043229,intracellular organelle|GO:0043228,non-membrane-bounded organelle|GO:0043227,membrane-bounded organelle|GO:0043226,organelle|GO:0005856,cytoskeleton|GO:0045111,intermediate filament cytoskeleton|GO:0031982,vesicle|GO:0005634,nucleus|GO:0031988,membrane-bounded vesicle|GO:0044430,cytoskeletal part|GO:0005882,intermediate filament|GO:0032991,macromolecular complex|GO:1903561,extracellula…	GO:0005200,structural constituent of cytoskeleton|GO:0005488,binding|GO:0005515,protein binding|GO:0005198,structural molecule activity	hsa05150,Staphylococcus aureus infection|hsa04915,Estrogen signaling pathway	Keratin, type I cytoskeletal 16	KRT16	sp|P08779|K1C16_HUMAN Keratin, type I cytoskeletal 16 OS=Homo sapiens OX=9606 GN=KRT16 PE=1 SV=4	21	11	51.267	473	323.31	48.2	100760000
P23396;Q53G83;E9PL09;E9PPU1;F2Z2S8;H0YCJ7;H0YEU2;E9PQ96;E9PJH4;H0YF32;A7E2S3;Q9NQS8;E9PSF4;E9PQX2;H0YES8;E9PJN9	P23396	GO:2001235,positive regulation of apoptotic signaling pathway|GO:0008104,protein localization|GO:0080090,regulation of primary metabolic process|GO:0019222,regulation of metabolic process|GO:2001233,regulation of apoptotic signaling pathway|GO:0048585,negative regulation of response to stimulus|GO:0048584,positive regulation of response to stimulus|GO:0048583,regulation of response to stimulus|GO…	GO:0098590,plasma membrane region|GO:0042995,cell projection|GO:0022626,cytosolic ribosome|GO:0022627,cytosolic small ribosomal subunit|GO:0044421,extracellular region part|GO:0044464,cell part|GO:0031974,membrane-enclosed lumen|GO:0031975,envelope|GO:0043229,intracellular organelle|GO:0005840,ribosome|GO:0005623,cell|GO:0005924,cell-substrate adherens junction|GO:0005925,focal adhesion|GO:004322…	GO:0016799,hydrolase activity, hydrolyzing N-glycosyl compounds|GO:0016798,hydrolase activity, acting on glycosyl bonds|GO:0019899,enzyme binding|GO:0005488,binding|GO:0003676,nucleic acid binding|GO:0003677,DNA binding|GO:1901363,heterocyclic compound binding|GO:0051540,metal cluster binding|GO:0016829,lyase activity|GO:0000702,oxidized base lesion DNA N-glycosylase activity|GO:0004520,endodeoxy…	hsa05130,Pathogenic Escherichia coli infection|hsa03010,Ribosome	40S ribosomal protein S3	RPS3	sp|P23396|RS3_HUMAN 40S ribosomal protein S3 OS=Homo sapiens OX=9606 GN=RPS3 PE=1 SV=2;tr|Q53G83|Q53G83_HUMAN Ribosomal protein S3 variant (Fragment) OS=Homo sapiens OX=9606 PE=2 SV=1;tr|E9PL09|E9PL09_HUMAN 40S ribosomal protein S3 OS=Homo sapiens OX=9606	18	11	26.688	243	259.01	74.5	325850000
Q53YD7;P26641;B4DUP0;B4DUK7;B4DSR4;Q2F838;Q2F840	Q53YD7	GO:0009607,response to biotic stimulus|GO:0044249,cellular biosynthetic process|GO:0034641,cellular nitrogen compound metabolic process|GO:0006807,nitrogen compound metabolic process|GO:0034645,cellular macromolecule biosynthetic process|GO:1901576,organic substance biosynthetic process|GO:0044267,cellular protein metabolic process|GO:0044260,cellular macromolecule metabolic process|GO:0009615,re…	GO:0005783,endoplasmic reticulum|GO:0043229,intracellular organelle|GO:0043227,membrane-bounded organelle|GO:0043226,organelle|GO:0005737,cytoplasm|GO:0031982,vesicle|GO:0005634,nucleus|GO:0016020,membrane|GO:0031988,membrane-bounded vesicle|GO:0012505,endomembrane system|GO:1903561,extracellular vesicle|GO:0070062,extracellular exosome|GO:0043230,extracellular organelle|GO:0043231,intracellular …	GO:0003676,nucleic acid binding|GO:0097159,organic cyclic compound binding|GO:0008135,translation factor activity, RNA binding|GO:0003723,RNA binding|GO:0005515,protein binding|GO:0003746,translation elongation factor activity|GO:1901363,heterocyclic compound binding|GO:0005488,binding|GO:0004364,glutathione transferase activity|GO:0003824,catalytic activity|GO:0045296,cadherin binding|GO:0016765…	hsa05134,Legionellosis	Elongation factor 1-gamma	EEF1G	tr|Q53YD7|Q53YD7_HUMAN EEF1G protein OS=Homo sapiens OX=9606 GN=EEF1G PE=2 SV=1;sp|P26641|EF1G_HUMAN Elongation factor 1-gamma OS=Homo sapiens OX=9606 GN=EEF1G PE=1 SV=3;tr|B4DUP0|B4DUP0_HUMAN cDNA FLJ59433, highly similar to Elongation factor 1-gamma OS=H	11	11	50.118	437	156.78	23.1	71599000
Q59G75;P41252;J3KR24;Q7Z355;Q7Z3U5;A0A0A0MSX9;Q6P0M4;B4DVX2;Q7L4K8;Q9P1N9;Q5TCD1;Q5TCC6	Q59G75	GO:1901566,organonitrogen compound biosynthetic process|GO:0006450,regulation of translational fidelity|GO:0080090,regulation of primary metabolic process|GO:0019222,regulation of metabolic process|GO:0051246,regulation of protein metabolic process|GO:0030154,cell differentiation|GO:0031323,regulation of cellular metabolic process|GO:0019752,carboxylic acid metabolic process|GO:0090304,nucleic ac…	GO:0031974,membrane-enclosed lumen|GO:0043229,intracellular organelle|GO:0043227,membrane-bounded organelle|GO:0043226,organelle|GO:0005737,cytoplasm|GO:0070062,extracellular exosome|GO:0031981,nuclear lumen|GO:0005634,nucleus|GO:0016020,membrane|GO:0031988,membrane-bounded vesicle|GO:0005654,nucleoplasm|GO:1903561,extracellular vesicle|GO:0031982,vesicle|GO:0043230,extracellular organelle|GO:004…	GO:0035639,purine ribonucleoside triphosphate binding|GO:0019899,enzyme binding|GO:0051020,GTPase binding|GO:0005488,binding|GO:0002161,aminoacyl-tRNA editing activity|GO:0043167,ion binding|GO:1901363,heterocyclic compound binding|GO:0001883,purine nucleoside binding|GO:0001882,nucleoside binding|GO:0043168,anion binding|GO:0004812,aminoacyl-tRNA ligase activity|GO:0000166,nucleotide binding|GO:…	hsa00970,Aminoacyl-tRNA biosynthesis	Isoleucine--tRNA ligase, cytoplasmic	IARS;DKFZp686L17145;DKFZp686L0869	tr|Q59G75|Q59G75_HUMAN Isoleucyl-tRNA synthetase, cytoplasmic variant (Fragment) OS=Homo sapiens OX=9606 PE=2 SV=1;sp|P41252|SYIC_HUMAN Isoleucine--tRNA ligase, cytoplasmic OS=Homo sapiens OX=9606 GN=IARS PE=1 SV=2;tr|J3KR24|J3KR24_HUMAN Isoleucine--tRNA l	11	11	146.34	1279	142.03	11.9	18484000
Q53HU0;P50990;Q7Z759;H7C4C8;H7C2U0	Q53HU0	GO:0022607,cellular component assembly|GO:0006457,protein folding|GO:0070271,protein complex biogenesis|GO:0043933,macromolecular complex subunit organization|GO:0006458,'de novo' protein folding|GO:0019953,sexual reproduction|GO:1901998,toxin transport|GO:0071840,cellular component organization or biogenesis|GO:0044267,cellular protein metabolic process|GO:0000003,reproduction|GO:0071822,protein…	GO:0016234,inclusion body|GO:0016235,aggresome|GO:0043229,intracellular organelle|GO:0043228,non-membrane-bounded organelle|GO:0005815,microtubule organizing center|GO:0005874,microtubule|GO:0043226,organelle|GO:0005856,cytoskeleton|GO:0045111,intermediate filament cytoskeleton|GO:0031982,vesicle|GO:0044445,cytosolic part|GO:0043227,membrane-bounded organelle|GO:0005832,chaperonin-containing T-co…	GO:0035639,purine ribonucleoside triphosphate binding|GO:0005488,binding|GO:0016887,ATPase activity|GO:0043167,ion binding|GO:1901363,heterocyclic compound binding|GO:1901265,nucleoside phosphate binding|GO:0001882,nucleoside binding|GO:0043168,anion binding|GO:0042623,ATPase activity, coupled|GO:0051082,unfolded protein binding|GO:0000166,nucleotide binding|GO:0001883,purine nucleoside binding|G…	0	T-complex protein 1 subunit theta	CCT8	tr|Q53HU0|Q53HU0_HUMAN Chaperonin containing TCP1, subunit 8 (Theta) variant (Fragment) OS=Homo sapiens OX=9606 PE=2 SV=1;sp|P50990|TCPQ_HUMAN T-complex protein 1 subunit theta OS=Homo sapiens OX=9606 GN=CCT8 PE=1 SV=4;tr|Q7Z759|Q7Z759_HUMAN CCT8 protein O	11	11	59.65	548	71.598	24.1	13451000
P53618;E9PP73;E9PP63;E9PKQ1	P53618	GO:0048069,eye pigmentation|GO:0008104,protein localization|GO:0034112,positive regulation of homotypic cell-cell adhesion|GO:0046638,positive regulation of alpha-beta T cell differentiation|GO:0046637,regulation of alpha-beta T cell differentiation|GO:0046635,positive regulation of alpha-beta T cell activation|GO:0046634,regulation of alpha-beta T cell activation|GO:0046632,alpha-beta T cell dif…	GO:0098796,membrane protein complex|GO:0000323,lytic vacuole|GO:0031974,membrane-enclosed lumen|GO:0030424,axon|GO:0043229,intracellular organelle|GO:0030117,membrane coat|GO:0045202,synapse|GO:0005622,intracellular|GO:0043227,membrane-bounded organelle|GO:0043226,organelle|GO:0010008,endosome membrane|GO:0005737,cytoplasm|GO:0005764,lysosome|GO:0044306,neuron projection terminus|GO:0031090,organ…	GO:0005215,transporter activity	hsa04142,Lysosome	Coatomer subunit beta	COPB1	sp|P53618|COPB_HUMAN Coatomer subunit beta OS=Homo sapiens OX=9606 GN=COPB1 PE=1 SV=3	11	11	107.14	953	174.98	15.9	27525000
Q6NXR8;P61247;A8K4W0;D6RAT0;H0Y9Y4;B7Z3M5;E9PFI5;D6RG13;H0Y8L7;D6RB09;D6R9B6;D6RAS7;D6RI02;D6RED7;D6RGE0;A4D1I1	Q6NXR8	GO:0008104,protein localization|GO:0061024,membrane organization|GO:1901362,organic cyclic compound biosynthetic process|GO:0071840,cellular component organization or biogenesis|GO:1901361,organic cyclic compound catabolic process|GO:0070727,cellular macromolecule localization|GO:0048869,cellular developmental process|GO:0043043,peptide biosynthetic process|GO:0010467,gene expression|GO:0044419,i…	GO:0022626,cytosolic ribosome|GO:0022627,cytosolic small ribosomal subunit|GO:0031974,membrane-enclosed lumen|GO:0043229,intracellular organelle|GO:0043228,non-membrane-bounded organelle|GO:0005924,cell-substrate adherens junction|GO:0005925,focal adhesion|GO:0043227,membrane-bounded organelle|GO:0043226,organelle|GO:0030054,cell junction|GO:0015935,small ribosomal subunit|GO:0005737,cytoplasm|GO…	GO:0005515,protein binding|GO:0097159,organic cyclic compound binding|GO:0044822,poly(A) RNA binding|GO:0005198,structural molecule activity|GO:0003735,structural constituent of ribosome|GO:0003723,RNA binding|GO:0003676,nucleic acid binding|GO:1901363,heterocyclic compound binding|GO:0005488,binding|GO:0048027,mRNA 5'-UTR binding|GO:0003729,mRNA binding	hsa03010,Ribosome	40S ribosomal protein S3a	RPS3A	tr|Q6NXR8|Q6NXR8_HUMAN 40S ribosomal protein S3a OS=Homo sapiens OX=9606 GN=RPS3A PE=2 SV=1;sp|P61247|RS3A_HUMAN 40S ribosomal protein S3a OS=Homo sapiens OX=9606 GN=RPS3A PE=1 SV=2;tr|A8K4W0|A8K4W0_HUMAN 40S ribosomal protein S3a OS=Homo sapiens OX=9606 G	11	11	29.975	264	215.92	40.9	97449000
Q01813;B1APP6;Q8WTZ9;O14943;B1APP8;Q5VSR5;Q49A78;H0Y757;H0Y3Y3;V9GYV7;V9GY25	Q01813	GO:0019222,regulation of metabolic process|GO:0048584,positive regulation of response to stimulus|GO:0048583,regulation of response to stimulus|GO:0046835,carbohydrate phosphorylation|GO:0098779,mitophagy in response to mitochondrial depolarization|GO:0009167,purine ribonucleoside monophosphate metabolic process|GO:0061621,canonical glycolysis|GO:0061620,glycolytic process through glucose-6-phosp…	GO:0043229,intracellular organelle|GO:0043227,membrane-bounded organelle|GO:0043226,organelle|GO:0005737,cytoplasm|GO:0031982,vesicle|GO:0005634,nucleus|GO:0016020,membrane|GO:0031988,membrane-bounded vesicle|GO:1903561,extracellular vesicle|GO:0070062,extracellular exosome|GO:0043230,extracellular organelle|GO:0043231,intracellular membrane-bounded organelle|GO:0005829,cytosol|GO:0044464,cell pa…	GO:0019200,carbohydrate kinase activity|GO:0035639,purine ribonucleoside triphosphate binding|GO:0044877,macromolecular complex binding|GO:0005488,binding|GO:0003872,6-phosphofructokinase activity|GO:0043167,ion binding|GO:1901363,heterocyclic compound binding|GO:0001883,purine nucleoside binding|GO:0001882,nucleoside binding|GO:0043168,anion binding|GO:0043169,cation binding|GO:0008443,phosphofr…	hsa04919,Thyroid hormone signaling pathway|hsa01200,Carbon metabolism|hsa01100,Metabolic pathways|hsa00030,Pentose phosphate pathway|hsa04066,HIF-1 signaling pathway|hsa05230,Central carbon metabolism in cancer|hsa00052,Galactose metabolism|hsa00051,Fructose and mannose metabolism|hsa01230,Biosynthesis of amino acids|hsa00010,Glycolysis / Gluconeogenesis|hsa04152,AMPK signaling pathway|hsa04922,G…	ATP-dependent 6-phosphofructokinase, platelet type	PFKP;PFK-P	sp|Q01813|PFKAP_HUMAN ATP-dependent 6-phosphofructokinase, platelet type OS=Homo sapiens OX=9606 GN=PFKP PE=1 SV=2;tr|B1APP6|B1APP6_HUMAN ATP-dependent 6-phosphofructokinase, platelet type OS=Homo sapiens OX=9606 GN=PFKP PE=1 SV=2;tr|Q8WTZ9|Q8WTZ9_HUMAN Si	13	11	85.595	784	155.16	21.8	23812000
Q13263;B2R8R5;M0R0K9;M0R3C0;M0R2I3	Q13263	GO:0033157,regulation of intracellular protein transport|GO:0051169,nuclear transport|GO:0008104,protein localization|GO:0032388,positive regulation of intracellular transport|GO:0080090,regulation of primary metabolic process|GO:0019222,regulation of metabolic process|GO:0051049,regulation of transport|GO:0032386,regulation of intracellular transport|GO:0048584,positive regulation of response to…	GO:0031974,membrane-enclosed lumen|GO:0090575,RNA polymerase II transcription factor complex|GO:0043228,non-membrane-bounded organelle|GO:0000785,chromatin|GO:0000228,nuclear chromosome|GO:0043227,membrane-bounded organelle|GO:0043226,organelle|GO:0005719,nuclear euchromatin|GO:0031981,nuclear lumen|GO:0005634,nucleus|GO:0005654,nucleoplasm|GO:0044454,nuclear chromosome part|GO:0044798,nuclear tr…	GO:0044389,ubiquitin-like protein ligase binding|GO:0019899,enzyme binding|GO:0008270,zinc ion binding|GO:0003676,nucleic acid binding|GO:0003677,DNA binding|GO:1901363,heterocyclic compound binding|GO:0019787,ubiquitin-like protein transferase activity|GO:0043565,sequence-specific DNA binding|GO:0046914,transition metal ion binding|GO:0004842,ubiquitin-protein transferase activity|GO:0003714,tra…	0	Transcription intermediary factor 1-beta	TRIM28	sp|Q13263|TIF1B_HUMAN Transcription intermediary factor 1-beta OS=Homo sapiens OX=9606 GN=TRIM28 PE=1 SV=5;tr|B2R8R5|B2R8R5_HUMAN cDNA, FLJ94025, highly similar to Homo sapiens tripartite motif-containing 28 (TRIM28), mRNA OS=Homo sapiens OX=9606 PE=2 SV=1	11	11	88.549	835	203.42	26.2	28105000
Q14126;J3KSI6	Q14126	GO:0034113,heterotypic cell-cell adhesion|GO:0086042,cardiac muscle cell-cardiac muscle cell adhesion|GO:0072358,cardiovascular system development|GO:0003015,heart process|GO:0001508,action potential|GO:0071840,cellular component organization or biogenesis|GO:0000003,reproduction|GO:0010033,response to organic substance|GO:0048513,animal organ development|GO:0098900,regulation of action potential…	GO:0098590,plasma membrane region|GO:0014704,intercalated disc|GO:0071944,cell periphery|GO:0043227,membrane-bounded organelle|GO:0030057,desmosome|GO:0031224,intrinsic component of membrane|GO:0045177,apical part of cell|GO:0031982,vesicle|GO:0016021,integral component of membrane|GO:0016020,membrane|GO:0031988,membrane-bounded vesicle|GO:0030054,cell junction|GO:0044459,plasma membrane part|GO:…	GO:0005488,binding|GO:0043169,cation binding|GO:0046872,metal ion binding|GO:0098631,protein binding involved in cell adhesion|GO:0098632,protein binding involved in cell-cell adhesion|GO:0043167,ion binding|GO:0005509,calcium ion binding|GO:0005515,protein binding|GO:0050839,cell adhesion molecule binding|GO:0086080,protein binding involved in heterotypic cell-cell adhesion|GO:0086083,cell adhes…	hsa05412,Arrhythmogenic right ventricular cardiomyopathy (ARVC)	Desmoglein-2	DSG2	sp|Q14126|DSG2_HUMAN Desmoglein-2 OS=Homo sapiens OX=9606 GN=DSG2 PE=1 SV=2	11	11	122.29	1118	114.58	13.9	6375900
Q5HYL6;Q9NYL9;H0YNJ8;H0YKU1;H0YNU8	Q5HYL6	GO:0048468,cell development|GO:0008064,regulation of actin polymerization or depolymerization|GO:0003012,muscle system process|GO:0071840,cellular component organization or biogenesis|GO:0045787,positive regulation of cell cycle|GO:0048869,cellular developmental process|GO:0002262,myeloid cell homeostasis|GO:0051494,negative regulation of cytoskeleton organization|GO:0051493,regulation of cytoske…	GO:0015629,actin cytoskeleton|GO:0030016,myofibril|GO:0030017,sarcomere|GO:0043229,intracellular organelle|GO:0043228,non-membrane-bounded organelle|GO:0043226,organelle|GO:0005856,cytoskeleton|GO:0044430,cytoskeletal part|GO:0005737,cytoplasm|GO:0044424,intracellular part|GO:0005865,striated muscle thin filament|GO:0036379,myofilament|GO:0043232,intracellular non-membrane-bounded organelle|GO:00…	GO:0008092,cytoskeletal protein binding|GO:0003779,actin binding|GO:0005488,binding|GO:0005515,protein binding|GO:0005523,tropomyosin binding|GO:0098631,protein binding involved in cell adhesion|GO:0098632,protein binding involved in cell-cell adhesion|GO:0045296,cadherin binding|GO:0050839,cell adhesion molecule binding|GO:0098641,cadherin binding involved in cell-cell adhesion	0	Tropomodulin-3	DKFZp686E1899;TMOD3	tr|Q5HYL6|Q5HYL6_HUMAN Uncharacterized protein DKFZp686E1899 OS=Homo sapiens OX=9606 GN=DKFZp686E1899 PE=2 SV=1;sp|Q9NYL9|TMOD3_HUMAN Tropomodulin-3 OS=Homo sapiens OX=9606 GN=TMOD3 PE=1 SV=1;tr|H0YNJ8|H0YNJ8_HUMAN Tropomodulin-3 OS=Homo sapiens OX=9606 GN	11	11	39.554	352	179.19	45.5	54734000
Q6IBR2;Q9Y285;K7ER00;K7ER16;K7EPH2;K7EK06;K7ERS0	Q6IBR2	GO:0044238,primary metabolic process|GO:0006432,phenylalanyl-tRNA aminoacylation|GO:0019752,carboxylic acid metabolic process|GO:0090304,nucleic acid metabolic process|GO:0044249,cellular biosynthetic process|GO:0034641,cellular nitrogen compound metabolic process|GO:0006807,nitrogen compound metabolic process|GO:0044281,small molecule metabolic process|GO:0034645,cellular macromolecule biosynthe…	GO:0043234,protein complex|GO:0005737,cytoplasm|GO:0032991,macromolecular complex|GO:1902494,catalytic complex|GO:0009328,phenylalanine-tRNA ligase complex|GO:0005829,cytosol|GO:0016020,membrane|GO:0044464,cell part|GO:0005623,cell|GO:0005622,intracellular|GO:0044444,cytoplasmic part|GO:0044424,intracellular part	GO:0035639,purine ribonucleoside triphosphate binding|GO:0005488,binding|GO:0003676,nucleic acid binding|GO:0043167,ion binding|GO:1901363,heterocyclic compound binding|GO:0001883,purine nucleoside binding|GO:0001882,nucleoside binding|GO:0043168,anion binding|GO:0004812,aminoacyl-tRNA ligase activity|GO:0000166,nucleotide binding|GO:1901265,nucleoside phosphate binding|GO:0032549,ribonucleoside …	hsa00970,Aminoacyl-tRNA biosynthesis	Phenylalanine--tRNA ligase alpha subunit	FARSLA;FARSA	tr|Q6IBR2|Q6IBR2_HUMAN FARSLA protein OS=Homo sapiens OX=9606 GN=FARSLA PE=2 SV=1;sp|Q9Y285|SYFA_HUMAN Phenylalanine--tRNA ligase alpha subunit OS=Homo sapiens OX=9606 GN=FARSA PE=1 SV=3;tr|K7ER00|K7ER00_HUMAN Phenylalanine--tRNA ligase alpha subunit OS=Ho	11	11	57.563	508	312.18	28	28538000
Q96HS1;F5GXG4	Q96HS1	GO:0016265,obsolete death|GO:0008104,protein localization|GO:0009893,positive regulation of metabolic process|GO:0019222,regulation of metabolic process|GO:0016311,dephosphorylation|GO:0023052,signaling|GO:0007165,signal transduction|GO:0010942,positive regulation of cell death|GO:0035556,intracellular signal transduction|GO:0010941,regulation of cell death|GO:0042981,regulation of apoptotic proc…	GO:0031975,envelope|GO:0043229,intracellular organelle|GO:0043227,membrane-bounded organelle|GO:0043226,organelle|GO:0031224,intrinsic component of membrane|GO:0005737,cytoplasm|GO:0031090,organelle membrane|GO:0016021,integral component of membrane|GO:0016020,membrane|GO:0044444,cytoplasmic part|GO:0005739,mitochondrion|GO:0031968,organelle outer membrane|GO:0098588,bounding membrane of organell…	GO:0016791,phosphatase activity|GO:0042578,phosphoric ester hydrolase activity|GO:0060089,molecular transducer activity|GO:0044877,macromolecular complex binding|GO:0008047,enzyme activator activity|GO:0004871,signal transducer activity|GO:0098772,molecular function regulator|GO:0005057,signal transducer activity, downstream of receptor|GO:0032403,protein complex binding|GO:0016787,hydrolase acti…	hsa04668,TNF signaling pathway|hsa04137,Mitophagy - animal|hsa04217,Necroptosis	Serine/threonine-protein phosphatase PGAM5, mitochondrial	PGAM5	sp|Q96HS1|PGAM5_HUMAN Serine/threonine-protein phosphatase PGAM5, mitochondrial OS=Homo sapiens OX=9606 GN=PGAM5 PE=1 SV=2	11	11	32.004	289	111.24	37.4	34036000
Q9H9B4;D6RFI0;S4R2X2;D6RDG7;D6RAE9	Q9H9B4	GO:0050801,ion homeostasis|GO:0030154,cell differentiation|GO:0042592,homeostatic process|GO:0098771,inorganic ion homeostasis|GO:0055072,iron ion homeostasis|GO:0006826,iron ion transport|GO:0055076,transition metal ion homeostasis|GO:0030001,metal ion transport|GO:0007275,multicellular organism development|GO:0044699,single-organism process|GO:0048869,cellular developmental process|GO:0002262,m…	GO:0044464,cell part|GO:0031975,envelope|GO:0043229,intracellular organelle|GO:0043227,membrane-bounded organelle|GO:0043226,organelle|GO:0031224,intrinsic component of membrane|GO:0005737,cytoplasm|GO:0031090,organelle membrane|GO:0016021,integral component of membrane|GO:0016020,membrane|GO:0044444,cytoplasmic part|GO:0005739,mitochondrion|GO:0031967,organelle envelope|GO:0031966,mitochondrial …	GO:0022891,substrate-specific transmembrane transporter activity|GO:0022892,substrate-specific transporter activity|GO:0005215,transporter activity|GO:0015075,ion transmembrane transporter activity|GO:0022857,transmembrane transporter activity|GO:0008324,cation transmembrane transporter activity|GO:0005342,organic acid transmembrane transporter activity|GO:0015318,inorganic solute uptake transmem…	0	Sideroflexin-1	SFXN1	sp|Q9H9B4|SFXN1_HUMAN Sideroflexin-1 OS=Homo sapiens OX=9606 GN=SFXN1 PE=1 SV=4;tr|D6RFI0|D6RFI0_HUMAN Sideroflexin-1 (Fragment) OS=Homo sapiens OX=9606 GN=SFXN1 PE=1 SV=8;tr|S4R2X2|S4R2X2_HUMAN Sideroflexin-1 OS=Homo sapiens OX=9606 GN=SFXN1 PE=1 SV=1	11	11	35.619	322	209.13	38.2	77966000
B7ZLZ7;A8K984;A0A024R158;O95347;B3KMB1;B3KM27;Q05BV1;Q2KQ72;Q7Z2X1;Q6IPS5;Q5T821;A0JLM9;A0A0C4DGE5;Q05D74;Q32Q15;Q13497;Q6P712	B7ZLZ7	GO:0080090,regulation of primary metabolic process|GO:0019222,regulation of metabolic process|GO:0048468,cell development|GO:0007165,signal transduction|GO:0071840,cellular component organization or biogenesis|GO:0044710,single-organism metabolic process|GO:0044711,single-organism biosynthetic process|GO:0048864,stem cell development|GO:0000003,reproduction|GO:0048869,cellular developmental proce…	GO:0034991,nuclear meiotic cohesin complex|GO:0044421,extracellular region part|GO:0031974,membrane-enclosed lumen|GO:0031012,extracellular matrix|GO:0043226,organelle|GO:0043229,intracellular organelle|GO:0043228,non-membrane-bounded organelle|GO:0000785,chromatin|GO:0000228,nuclear chromosome|GO:0005622,intracellular|GO:0043227,membrane-bounded organelle|GO:0008278,cohesin complex|GO:0034399,nu…	GO:0035639,purine ribonucleoside triphosphate binding|GO:0044877,macromolecular complex binding|GO:0005488,binding|GO:0043167,ion binding|GO:1901363,heterocyclic compound binding|GO:0001883,purine nucleoside binding|GO:0001882,nucleoside binding|GO:0043168,anion binding|GO:0045502,dynein binding|GO:0000166,nucleotide binding|GO:1901265,nucleoside phosphate binding|GO:0032549,ribonucleoside bindin…	hsa04110,Cell cycle|hsa04114,Oocyte meiosis	Structural maintenance of chromosomes protein;Structural maintenance of chromosomes protein 2	SMC2;SMC2L1	tr|B7ZLZ7|B7ZLZ7_HUMAN Structural maintenance of chromosomes protein OS=Homo sapiens OX=9606 GN=SMC2 PE=2 SV=1;tr|A8K984|A8K984_HUMAN Structural maintenance of chromosomes protein OS=Homo sapiens OX=9606 PE=2 SV=1;tr|A0A024R158|A0A024R158_HUMAN Structural	10	10	135.7	1197	134.5	10.1	10515000
A0A024R1N4;P12956;B2RDN9;B1AHC9;B4DE32;B4E356;Q6IC76	A0A024R1N4	GO:0080090,regulation of primary metabolic process|GO:0019222,regulation of metabolic process|GO:0060249,anatomical structure homeostasis|GO:1901362,organic cyclic compound biosynthetic process|GO:0071840,cellular component organization or biogenesis|GO:0044710,single-organism metabolic process|GO:0010605,negative regulation of macromolecule metabolic process|GO:0010604,positive regulation of mac…	GO:0031974,membrane-enclosed lumen|GO:0000781,chromosome, telomeric region|GO:0043229,intracellular organelle|GO:0000782,telomere cap complex|GO:0000784,nuclear chromosome, telomeric region|GO:0000228,nuclear chromosome|GO:0043227,membrane-bounded organelle|GO:0043226,organelle|GO:0043564,Ku70:Ku80 complex|GO:0031981,nuclear lumen|GO:0005634,nucleus|GO:0016020,membrane|GO:0005654,nucleoplasm|GO:0…	GO:0008022,protein C-terminus binding|GO:0003676,nucleic acid binding|GO:0008026,ATP-dependent helicase activity|GO:0035639,purine ribonucleoside triphosphate binding|GO:0005488,binding|GO:0016887,ATPase activity|GO:0003677,DNA binding|GO:0003678,DNA helicase activity|GO:0043167,ion binding|GO:1901363,heterocyclic compound binding|GO:0001883,purine nucleoside binding|GO:0001882,nucleoside binding…	hsa03450,Non-homologous end-joining	X-ray repair cross-complementing protein 6	XRCC6	tr|A0A024R1N4|A0A024R1N4_HUMAN X-ray repair complementing defective repair in Chinese hamster cells 6 (Ku autoantigen, 70kDa), isoform CRA_a OS=Homo sapiens OX=9606 GN=XRCC6 PE=4 SV=1;sp|P12956|XRCC6_HUMAN X-ray repair cross-complementing protein 6 OS=Homo	10	10	69.842	609	323.31	18.1	27757000
Q6I7N8;A0A0B4J1V9;Q9NRZ9;F6XU50;A0A087WSW7;Q9NW36;Q76H82;Q0VGL2	Q6I7N8	GO:0071103,DNA conformation change|GO:0043933,macromolecular complex subunit organization|GO:0090304,nucleic acid metabolic process|GO:0034641,cellular nitrogen compound metabolic process|GO:0006807,nitrogen compound metabolic process|GO:0044699,single-organism process|GO:0006139,nucleobase-containing compound metabolic process|GO:0044710,single-organism metabolic process|GO:0044260,cellular macr…	GO:0031974,membrane-enclosed lumen|GO:0043229,intracellular organelle|GO:0071944,cell periphery|GO:0043227,membrane-bounded organelle|GO:0043226,organelle|GO:0005737,cytoplasm|GO:0031981,nuclear lumen|GO:0005634,nucleus|GO:0016020,membrane|GO:0005654,nucleoplasm|GO:0005886,plasma membrane|GO:0043231,intracellular membrane-bounded organelle|GO:0043233,organelle lumen|GO:0044464,cell part|GO:000562…	GO:0016887,ATPase activity|GO:0008026,ATP-dependent helicase activity|GO:0035639,purine ribonucleoside triphosphate binding|GO:0005488,binding|GO:0003676,nucleic acid binding|GO:0003678,DNA helicase activity|GO:0043167,ion binding|GO:1901363,heterocyclic compound binding|GO:0001883,purine nucleoside binding|GO:0001882,nucleoside binding|GO:0043168,anion binding|GO:0042623,ATPase activity, coupled…	0	Lymphoid-specific helicase	HELLS	tr|Q6I7N8|Q6I7N8_HUMAN Lymphoid specific helicase variant9 OS=Homo sapiens OX=9606 GN=HELLS PE=2 SV=1;tr|A0A0B4J1V9|A0A0B4J1V9_HUMAN Helicase, lymphoid-specific, isoform CRA_b OS=Homo sapiens OX=9606 GN=HELLS PE=1 SV=1;sp|Q9NRZ9|HELLS_HUMAN Lymphoid-specif	12	10	93.961	809	131.43	17.4	19363000
A0A384MR33;Q14683;G8JLG1;Q6P2R1;A8K7A6;Q6MZR8;B7Z709;Q68EN4;H0Y7K8;Q5H934;Q7Z4C6;V9GY57;V9GYN9	A0A384MR33					Structural maintenance of chromosomes protein 1A;Structural maintenance of chromosomes protein	SMC1A;DKFZp686L19178	tr|A0A384MR33|A0A384MR33_HUMAN Structural maintenance of chromosomes protein OS=Homo sapiens OX=9606 GN=SMC1L1 PE=2 SV=1;sp|Q14683|SMC1A_HUMAN Structural maintenance of chromosomes protein 1A OS=Homo sapiens OX=9606 GN=SMC1A PE=1 SV=2;tr|G8JLG1|G8JLG1_HUMA	10	10	143.23	1233	103.41	10.8	8419500
Q96IR1;B2R491;P62701;Q53HV1;Q8TD47;C9JEH7;A4FU11;Q496E4;P22090;Q53HI6;B7Z1M6	Q96IR1	GO:0008104,protein localization|GO:0080090,regulation of primary metabolic process|GO:0019222,regulation of metabolic process|GO:0061024,membrane organization|GO:1901362,organic cyclic compound biosynthetic process|GO:0071840,cellular component organization or biogenesis|GO:1901361,organic cyclic compound catabolic process|GO:0010604,positive regulation of macromolecule metabolic process|GO:00707…	GO:0035770,ribonucleoprotein granule|GO:0022627,cytosolic small ribosomal subunit|GO:0043229,intracellular organelle|GO:0043228,non-membrane-bounded organelle|GO:0036464,cytoplasmic ribonucleoprotein granule|GO:0022626,cytosolic ribosome|GO:0005924,cell-substrate adherens junction|GO:0005925,focal adhesion|GO:0043227,membrane-bounded organelle|GO:0043226,organelle|GO:0030054,cell junction|GO:0015…	GO:0097159,organic cyclic compound binding|GO:0044822,poly(A) RNA binding|GO:0019843,rRNA binding|GO:0003735,structural constituent of ribosome|GO:0003723,RNA binding|GO:0003676,nucleic acid binding|GO:0005198,structural molecule activity|GO:1901363,heterocyclic compound binding|GO:0005488,binding|GO:0005515,protein binding	hsa03010,Ribosome	40S ribosomal protein S4;40S ribosomal protein S4, X isoform	RPS4X	tr|Q96IR1|Q96IR1_HUMAN RPS4X protein (Fragment) OS=Homo sapiens OX=9606 GN=RPS4X PE=2 SV=2;tr|B2R491|B2R491_HUMAN 40S ribosomal protein S4 OS=Homo sapiens OX=9606 GN=RPS4X PE=2 SV=1;sp|P62701|RS4X_HUMAN 40S ribosomal protein S4, X isoform OS=Homo sapiens O	10	10	27.259	243	194.33	45.3	37082000
J3KTL2;Q07955;Q59FA2;A8K1L8;B7Z570;J3KSR8;J3QQV5;J3KSW7;A0A2I7N9Y9	J3KTL2	GO:0051169,nuclear transport|GO:0051168,nuclear export|GO:0080090,regulation of primary metabolic process|GO:0019222,regulation of metabolic process|GO:0050684,regulation of mRNA processing|GO:0003012,muscle system process|GO:0003013,circulatory system process|GO:0003015,heart process|GO:1901362,organic cyclic compound biosynthetic process|GO:0071840,cellular component organization or biogenesis|…	GO:0035145,exon-exon junction complex|GO:0031974,membrane-enclosed lumen|GO:0043229,intracellular organelle|GO:0030529,intracellular ribonucleoprotein complex|GO:0043227,membrane-bounded organelle|GO:0043226,organelle|GO:0016607,nuclear speck|GO:0016604,nuclear body|GO:0070062,extracellular exosome|GO:0031981,nuclear lumen|GO:0005634,nucleus|GO:0031988,membrane-bounded vesicle|GO:0005654,nucleopl…	GO:0005488,binding|GO:0005515,protein binding|GO:0097159,organic cyclic compound binding|GO:0044822,poly(A) RNA binding|GO:0019904,protein domain specific binding|GO:0000166,nucleotide binding|GO:0036094,small molecule binding|GO:0003723,RNA binding|GO:0003676,nucleic acid binding|GO:0050733,RS domain binding|GO:1901363,heterocyclic compound binding|GO:1901265,nucleoside phosphate binding|GO:0003…	hsa05168,Herpes simplex virus 1 infection|hsa03040,Spliceosome|hsa04657,IL-17 signaling pathway	Serine/arginine-rich splicing factor 1	SRSF1	tr|J3KTL2|J3KTL2_HUMAN Serine/arginine-rich-splicing factor 1 OS=Homo sapiens OX=9606 GN=SRSF1 PE=1 SV=1;sp|Q07955|SRSF1_HUMAN Serine/arginine-rich splicing factor 1 OS=Homo sapiens OX=9606 GN=SRSF1 PE=1 SV=2;tr|Q59FA2|Q59FA2_HUMAN Splicing factor, arginin	10	10	28.329	253	147.47	45.5	23682000
J3QRS3;P19105;O14950;Q53HL1;Q2F834;Q71U02;Q6IBG1;A0A384NY64;P24844;J3KTJ1	J3QRS3	GO:0008104,protein localization|GO:0007599,hemostasis|GO:0007596,blood coagulation|GO:0048468,cell development|GO:0061024,membrane organization|GO:0007009,plasma membrane organization|GO:0007165,signal transduction|GO:0007166,cell surface receptor signaling pathway|GO:0007167,enzyme linked receptor protein signaling pathway|GO:0007169,transmembrane receptor protein tyrosine kinase signaling pathw…	GO:0032432,actin filament bundle|GO:0015629,actin cytoskeleton|GO:0030016,myofibril|GO:0030017,sarcomere|GO:0043229,intracellular organelle|GO:0043228,non-membrane-bounded organelle|GO:0044430,cytoskeletal part|GO:0043227,membrane-bounded organelle|GO:0043226,organelle|GO:0030018,Z disc|GO:0042641,actomyosin|GO:0005856,cytoskeleton|GO:0001725,stress fiber|GO:0031982,vesicle|GO:0031674,I band|GO:0…	GO:0043169,cation binding|GO:0035254,glutamate receptor binding|GO:0043167,ion binding|GO:0005509,calcium ion binding|GO:0005515,protein binding|GO:0005102,receptor binding|GO:0046872,metal ion binding|GO:0005488,binding	hsa04611,Platelet activation|hsa04530,Tight junction|hsa04670,Leukocyte transendothelial migration|hsa04510,Focal adhesion|hsa04360,Axon guidance|hsa04810,Regulation of actin cytoskeleton	Myosin regulatory light chain 12A;Myosin regulatory light chain 12B;Myosin regulatory light polypeptide 9	MYL12A;MYL12B;MYL9	tr|J3QRS3|J3QRS3_HUMAN Myosin regulatory light chain 12A OS=Homo sapiens OX=9606 GN=MYL12A PE=1 SV=1;sp|P19105|ML12A_HUMAN Myosin regulatory light chain 12A OS=Homo sapiens OX=9606 GN=MYL12A PE=1 SV=2;sp|O14950|ML12B_HUMAN Myosin regulatory light chain 12B	10	10	20.457	177	323.31	64.4	513370000
O43242;B3KNN7;B4DEB0;Q8N9M2;Q6IBN0;Q96N86;B4DV84;B4DPM7;O95325;H0YGV8	O43242	GO:0080090,regulation of primary metabolic process|GO:0019222,regulation of metabolic process|GO:0048585,negative regulation of response to stimulus|GO:0048584,positive regulation of response to stimulus|GO:0048583,regulation of response to stimulus|GO:0031349,positive regulation of defense response|GO:0030111,regulation of Wnt signaling pathway|GO:0007165,signal transduction|GO:0007166,cell surf…	GO:0022624,proteasome accessory complex|GO:0031974,membrane-enclosed lumen|GO:0043229,intracellular organelle|GO:0043227,membrane-bounded organelle|GO:0043226,organelle|GO:0008541,proteasome regulatory particle, lid subcomplex|GO:0005737,cytoplasm|GO:0005838,proteasome regulatory particle|GO:0070062,extracellular exosome|GO:0031981,nuclear lumen|GO:0005634,nucleus|GO:0016020,membrane|GO:0031988,m…	GO:0030234,enzyme regulator activity|GO:0098772,molecular function regulator|GO:0005488,binding|GO:0005515,protein binding	hsa03050,Proteasome|hsa05169,Epstein-Barr virus infection	26S proteasome non-ATPase regulatory subunit 3	PSMD3	sp|O43242|PSMD3_HUMAN 26S proteasome non-ATPase regulatory subunit 3 OS=Homo sapiens OX=9606 GN=PSMD3 PE=1 SV=2;tr|B3KNN7|B3KNN7_HUMAN cDNA FLJ30049 fis, clone ADRGL1000033, highly similar to 26S proteasome non-ATPase regulatory subunit 3 OS=Homo sapiens O	10	10	60.977	534	190.56	22.5	33819000
P31689;B7Z5C0;Q9NXZ8	P31689	GO:0043549,regulation of kinase activity|GO:0019220,regulation of phosphate metabolic process|GO:0080090,regulation of primary metabolic process|GO:0019222,regulation of metabolic process|GO:0051049,regulation of transport|GO:0048585,negative regulation of response to stimulus|GO:0048583,regulation of response to stimulus|GO:0008104,protein localization|GO:0042769,DNA damage response, detection o…	GO:0005783,endoplasmic reticulum|GO:0005789,endoplasmic reticulum membrane|GO:0042175,nuclear outer membrane-endoplasmic reticulum membrane network|GO:0043229,intracellular organelle|GO:0098552,side of membrane|GO:0043227,membrane-bounded organelle|GO:0043226,organelle|GO:0005737,cytoplasm|GO:0031982,vesicle|GO:0005634,nucleus|GO:0016020,membrane|GO:0005739,mitochondrion|GO:0031988,membrane-bound…	GO:0044389,ubiquitin-like protein ligase binding|GO:0035639,purine ribonucleoside triphosphate binding|GO:0031072,heat shock protein binding|GO:0019899,enzyme binding|GO:0005488,binding|GO:0001664,G-protein coupled receptor binding|GO:0000166,nucleotide binding|GO:1901363,heterocyclic compound binding|GO:1901265,nucleoside phosphate binding|GO:0001882,nucleoside binding|GO:0043168,anion binding|G…	hsa04141,Protein processing in endoplasmic reticulum	DnaJ homolog subfamily A member 1	DNAJA1;HDJ2	sp|P31689|DNJA1_HUMAN DnaJ homolog subfamily A member 1 OS=Homo sapiens OX=9606 GN=DNAJA1 PE=1 SV=2;tr|B7Z5C0|B7Z5C0_HUMAN cDNA FLJ52352, highly similar to DnaJ homolog subfamily A member 1 OS=Homo sapiens OX=9606 PE=2 SV=1;tr|Q9NXZ8|Q9NXZ8_HUMAN HDJ2 prot	10	10	44.868	397	94.312	35.8	39458000
P62280;M0QZC5;M0R1H6;M0R1H5	P62280	GO:0008104,protein localization|GO:0061024,membrane organization|GO:0001503,ossification|GO:1901362,organic cyclic compound biosynthetic process|GO:1901360,organic cyclic compound metabolic process|GO:1901361,organic cyclic compound catabolic process|GO:0070727,cellular macromolecule localization|GO:0048869,cellular developmental process|GO:0043043,peptide biosynthetic process|GO:0044419,interspe…	GO:0022626,cytosolic ribosome|GO:0022627,cytosolic small ribosomal subunit|GO:0031974,membrane-enclosed lumen|GO:0043229,intracellular organelle|GO:0043228,non-membrane-bounded organelle|GO:0005924,cell-substrate adherens junction|GO:0005925,focal adhesion|GO:0043227,membrane-bounded organelle|GO:0043226,organelle|GO:0030054,cell junction|GO:0015935,small ribosomal subunit|GO:0005737,cytoplasm|GO…	GO:0005515,protein binding|GO:0097159,organic cyclic compound binding|GO:0044822,poly(A) RNA binding|GO:0019843,rRNA binding|GO:0003735,structural constituent of ribosome|GO:0003723,RNA binding|GO:0003676,nucleic acid binding|GO:0005198,structural molecule activity|GO:1901363,heterocyclic compound binding|GO:0005488,binding	hsa03010,Ribosome	40S ribosomal protein S11	RPS11	sp|P62280|RS11_HUMAN 40S ribosomal protein S11 OS=Homo sapiens OX=9606 GN=RPS11 PE=1 SV=3;tr|M0QZC5|M0QZC5_HUMAN 40S ribosomal protein S11 OS=Homo sapiens OX=9606 GN=RPS11 PE=1 SV=1	10	10	18.431	158	69.211	46.2	114390000
P62424;Q5T8U3;Q9BY74;Q5T8U2	P62424	GO:0090304,nucleic acid metabolic process|GO:0034641,cellular nitrogen compound metabolic process|GO:0006807,nitrogen compound metabolic process|GO:0000398,mRNA splicing, via spliceosome|GO:1901360,organic cyclic compound metabolic process|GO:0006139,nucleobase-containing compound metabolic process|GO:0044260,cellular macromolecule metabolic process|GO:0042254,ribosome biogenesis|GO:0071704,organ…	GO:0031974,membrane-enclosed lumen|GO:0043229,intracellular organelle|GO:0043228,non-membrane-bounded organelle|GO:0043227,membrane-bounded organelle|GO:0043226,organelle|GO:0005732,small nucleolar ribonucleoprotein complex|GO:0031981,nuclear lumen|GO:0005730,nucleolus|GO:0005634,nucleus|GO:0030529,intracellular ribonucleoprotein complex|GO:0005654,nucleoplasm|GO:0044452,nucleolar part|GO:0032991…	GO:0005515,protein binding|GO:0030621,U4 snRNA binding|GO:0097159,organic cyclic compound binding|GO:0044822,poly(A) RNA binding|GO:1901363,heterocyclic compound binding|GO:0017069,snRNA binding|GO:0003723,RNA binding|GO:0003676,nucleic acid binding|GO:0034512,box C/D snoRNA binding|GO:0030515,snoRNA binding|GO:0034511,U3 snoRNA binding|GO:0005488,binding|GO:0030622,U4atac snRNA binding|GO:001989…	hsa03008,Ribosome biogenesis in eukaryotes|hsa03040,Spliceosome	60S ribosomal protein L7a	RPL7A	sp|P62424|RL7A_HUMAN 60S ribosomal protein L7a OS=Homo sapiens OX=9606 GN=RPL7A PE=1 SV=2;tr|Q5T8U3|Q5T8U3_HUMAN 60S ribosomal protein L7a (Fragment) OS=Homo sapiens OX=9606 GN=RPL7A PE=1 SV=1	10	10	29.995	266	101.61	39.5	53544000
Q53HV2;Q99832;Q6IBT3;B7Z7I4;B7Z1C9;F8WAM2;F8WBP8;A0A0D9SG95	Q53HV2	GO:0006457,protein folding|GO:0006458,'de novo' protein folding|GO:0019953,sexual reproduction|GO:1901998,toxin transport|GO:0044699,single-organism process|GO:0044267,cellular protein metabolic process|GO:0000003,reproduction|GO:0044260,cellular macromolecule metabolic process|GO:0051084,'de novo' posttranslational protein folding|GO:0071704,organic substance metabolic process|GO:0008037,cell re…	GO:0043229,intracellular organelle|GO:0043228,non-membrane-bounded organelle|GO:0005832,chaperonin-containing T-complex|GO:0005874,microtubule|GO:0043226,organelle|GO:0005856,cytoskeleton|GO:0031982,vesicle|GO:0044445,cytosolic part|GO:0043227,membrane-bounded organelle|GO:0005739,mitochondrion|GO:0031988,membrane-bounded vesicle|GO:0044430,cytoskeletal part|GO:0005576,extracellular region|GO:000…	GO:0035639,purine ribonucleoside triphosphate binding|GO:0005488,binding|GO:0043167,ion binding|GO:1901363,heterocyclic compound binding|GO:1901265,nucleoside phosphate binding|GO:0001882,nucleoside binding|GO:0043168,anion binding|GO:0051082,unfolded protein binding|GO:0000166,nucleotide binding|GO:0001883,purine nucleoside binding|GO:0032549,ribonucleoside binding|GO:0017076,purine nucleotide b…	0	T-complex protein 1 subunit eta	CCT7	tr|Q53HV2|Q53HV2_HUMAN T-complex protein 1 subunit eta (Fragment) OS=Homo sapiens OX=9606 PE=2 SV=1;sp|Q99832|TCPH_HUMAN T-complex protein 1 subunit eta OS=Homo sapiens OX=9606 GN=CCT7 PE=1 SV=2;tr|Q6IBT3|Q6IBT3_HUMAN T-complex protein 1 subunit eta OS=Hom	10	10	59.34	543	96.204	27.1	13860000
Q96AG4;I3L223	Q96AG4	0	GO:0016020,membrane|GO:0005783,endoplasmic reticulum|GO:0031974,membrane-enclosed lumen|GO:0005789,endoplasmic reticulum membrane|GO:0042175,nuclear outer membrane-endoplasmic reticulum membrane network|GO:0043229,intracellular organelle|GO:0043228,non-membrane-bounded organelle|GO:0042645,mitochondrial nucleoid|GO:0043227,membrane-bounded organelle|GO:0043226,organelle|GO:0031224,intrinsic compo…	GO:0097159,organic cyclic compound binding|GO:0044822,poly(A) RNA binding|GO:0005488,binding|GO:0003676,nucleic acid binding|GO:1901363,heterocyclic compound binding|GO:0003723,RNA binding|GO:0005515,protein binding|GO:0045296,cadherin binding|GO:0050839,cell adhesion molecule binding	0	Leucine-rich repeat-containing protein 59	LRRC59	sp|Q96AG4|LRC59_HUMAN Leucine-rich repeat-containing protein 59 OS=Homo sapiens OX=9606 GN=LRRC59 PE=1 SV=1	10	10	34.93	307	70.01	38.4	46344000
Q9HBB9;Q9HC39;I3L2C7;Q8WUM5;P57678;I3L4A4;I3L399;E7EN12;B4DZ29;I3L4M4;I3L1J7	Q9HBB9	GO:0022607,cellular component assembly|GO:0043933,macromolecular complex subunit organization|GO:0090304,nucleic acid metabolic process|GO:0034641,cellular nitrogen compound metabolic process|GO:0006807,nitrogen compound metabolic process|GO:0044237,cellular metabolic process|GO:0034622,cellular macromolecular complex assembly|GO:0034660,ncRNA metabolic process|GO:0071840,cellular component organ…	GO:0016020,membrane|GO:0032797,SMN complex|GO:0031974,membrane-enclosed lumen|GO:0043229,intracellular organelle|GO:0043228,non-membrane-bounded organelle|GO:0030529,intracellular ribonucleoprotein complex|GO:0043227,membrane-bounded organelle|GO:0043226,organelle|GO:0005737,cytoplasm|GO:0016604,nuclear body|GO:0070062,extracellular exosome|GO:0031981,nuclear lumen|GO:0005730,nucleolus|GO:0005634…	GO:0005488,binding|GO:0005515,protein binding	hsa03013,RNA transport	Gem-associated protein 4	GEMIN4	tr|Q9HBB9|Q9HBB9_HUMAN HC56 OS=Homo sapiens OX=9606 PE=4 SV=1;tr|Q9HC39|Q9HC39_HUMAN Uncharacterized protein OS=Homo sapiens OX=9606 PE=2 SV=1;tr|I3L2C7|I3L2C7_HUMAN Gem-associated protein 4 OS=Homo sapiens OX=9606 GN=GEMIN4 PE=1 SV=1;tr|Q8WUM5|Q8WUM5_HUMA	10	10	118.75	1047	81.073	13.8	19565000
Q9NU22;Q6AI22;Q5T795;Q6ZVV6;M0QXR3;Q6PJJ1	Q9NU22	GO:0022607,cellular component assembly|GO:0071822,protein complex subunit organization|GO:0070271,protein complex biogenesis|GO:0043933,macromolecular complex subunit organization|GO:0006461,protein complex assembly|GO:0016043,cellular component organization|GO:0065003,macromolecular complex assembly|GO:0044085,cellular component biogenesis|GO:0008152,metabolic process|GO:0009987,cellular process…	GO:0031974,membrane-enclosed lumen|GO:0043229,intracellular organelle|GO:0043228,non-membrane-bounded organelle|GO:0043227,membrane-bounded organelle|GO:0043226,organelle|GO:0005856,cytoskeleton|GO:0045111,intermediate filament cytoskeleton|GO:0031981,nuclear lumen|GO:0005730,nucleolus|GO:0005634,nucleus|GO:0016020,membrane|GO:0005737,cytoplasm|GO:0043231,intracellular membrane-bounded organelle|…	GO:0035639,purine ribonucleoside triphosphate binding|GO:0005488,binding|GO:0016887,ATPase activity|GO:0043167,ion binding|GO:1901363,heterocyclic compound binding|GO:1901265,nucleoside phosphate binding|GO:0001882,nucleoside binding|GO:0043168,anion binding|GO:0051082,unfolded protein binding|GO:0000166,nucleotide binding|GO:0001883,purine nucleoside binding|GO:0032549,ribonucleoside binding|GO:…	hsa03008,Ribosome biogenesis in eukaryotes	Midasin	MDN1	sp|Q9NU22|MDN1_HUMAN Midasin OS=Homo sapiens OX=9606 GN=MDN1 PE=1 SV=2	10	10	632.81	5596	210.37	2	13616000
A0A024RAI1;P61158;B4DXW1;Q59FV6;B4DT29;B4DTI0;B4E1U3;F8WDR7;B3KM55;F8WEW2;F8WE84;H7C4J1	A0A024RAI1	GO:0006909,phagocytosis|GO:0048584,positive regulation of response to stimulus|GO:0048583,regulation of response to stimulus|GO:0008064,regulation of actin polymerization or depolymerization|GO:0007163,establishment or maintenance of cell polarity|GO:0007165,signal transduction|GO:0007166,cell surface receptor signaling pathway|GO:0007167,enzyme linked receptor protein signaling pathway|GO:003018…	GO:0015629,actin cytoskeleton|GO:0043229,intracellular organelle|GO:0043228,non-membrane-bounded organelle|GO:0005924,cell-substrate adherens junction|GO:0005925,focal adhesion|GO:0043227,membrane-bounded organelle|GO:0043226,organelle|GO:0030054,cell junction|GO:0030055,cell-substrate junction|GO:0005856,cytoskeleton|GO:0042995,cell projection|GO:0031982,vesicle|GO:0016020,membrane|GO:0031988,me…	GO:0005200,structural constituent of cytoskeleton|GO:0035639,purine ribonucleoside triphosphate binding|GO:0044877,macromolecular complex binding|GO:0005488,binding|GO:0005198,structural molecule activity|GO:1901363,heterocyclic compound binding|GO:1901265,nucleoside phosphate binding|GO:0001882,nucleoside binding|GO:0043168,anion binding|GO:0043167,ion binding|GO:0003779,actin binding|GO:0001883…	hsa04530,Tight junction|hsa05135,Yersinia infection	Actin-related protein 3	ACTR3	tr|A0A024RAI1|A0A024RAI1_HUMAN ARP3 actin-related protein 3 homolog (Yeast), isoform CRA_a OS=Homo sapiens OX=9606 GN=ACTR3 PE=3 SV=1;sp|P61158|ARP3_HUMAN Actin-related protein 3 OS=Homo sapiens OX=9606 GN=ACTR3 PE=1 SV=3;tr|B4DXW1|B4DXW1_HUMAN Actin-relat	10	9	47.371	418	204.77	35.6	29636000
A0A024RDY0;O00410;B4E0R6;H0Y8C6;B3KWG6;E7ETV3;E7EV12;E7EQT5;C9JQT6;C9JZD8;E7ETV8;E7ESZ1;E7EWK4;E7EX05;C9JXE0;C9J875;H0Y3V4;Q9BVS9;C9J583;C9JZ53;F8WF30	A0A024RDY0	GO:0033157,regulation of intracellular protein transport|GO:0051169,nuclear transport|GO:0008104,protein localization|GO:0032388,positive regulation of intracellular transport|GO:0019222,regulation of metabolic process|GO:0051049,regulation of transport|GO:0032386,regulation of intracellular transport|GO:0043200,response to amino acid|GO:0051716,cellular response to stimulus|GO:0070727,cellular m…	GO:0098796,membrane protein complex|GO:0031974,membrane-enclosed lumen|GO:0031975,envelope|GO:0043229,intracellular organelle|GO:0043228,non-membrane-bounded organelle|GO:0043227,membrane-bounded organelle|GO:0043226,organelle|GO:0031224,intrinsic component of membrane|GO:0005737,cytoplasm|GO:0016020,membrane|GO:0046930,pore complex|GO:0031090,organelle membrane|GO:0031981,nuclear lumen|GO:000573…	GO:0019899,enzyme binding|GO:0031267,small GTPase binding|GO:0051020,GTPase binding|GO:0005488,binding|GO:0003676,nucleic acid binding|GO:0004857,enzyme inhibitor activity|GO:0098772,molecular function regulator|GO:1901363,heterocyclic compound binding|GO:0008565,protein transporter activity|GO:0044822,poly(A) RNA binding|GO:0005215,transporter activity|GO:0030234,enzyme regulator activity|GO:000…	0	Importin-5	RANBP5;IPO5	tr|A0A024RDY0|A0A024RDY0_HUMAN RAN binding protein 5, isoform CRA_d OS=Homo sapiens OX=9606 GN=RANBP5 PE=4 SV=1;sp|O00410|IPO5_HUMAN Importin-5 OS=Homo sapiens OX=9606 GN=IPO5 PE=1 SV=4;tr|B4E0R6|B4E0R6_HUMAN cDNA FLJ54573, highly similar to Importin beta-	9	9	123.63	1097	199.9	10.6	18927000
A0A090N7X1;A0A090N7Y2;Q9UG63;C9JHK9;C9JZV3	A0A090N7X1	GO:0051234,establishment of localization|GO:0006810,transport|GO:0051179,localization|GO:0008152,metabolic process	GO:0031975,envelope|GO:0098533,ATPase dependent transmembrane transport complex|GO:0043229,intracellular organelle|GO:0071944,cell periphery|GO:0043227,membrane-bounded organelle|GO:0043226,organelle|GO:0031224,intrinsic component of membrane|GO:0005737,cytoplasm|GO:0044446,intracellular organelle part|GO:0016021,integral component of membrane|GO:0016020,membrane|GO:0044444,cytoplasmic part|GO:00…	GO:0035639,purine ribonucleoside triphosphate binding|GO:0005488,binding|GO:0016887,ATPase activity|GO:0043167,ion binding|GO:1901363,heterocyclic compound binding|GO:1901265,nucleoside phosphate binding|GO:0001882,nucleoside binding|GO:0043168,anion binding|GO:0000166,nucleotide binding|GO:0001883,purine nucleoside binding|GO:0032549,ribonucleoside binding|GO:0017076,purine nucleotide binding|GO…	hsa05130,Pathogenic Escherichia coli infection	ATP-binding cassette sub-family F member 2	ABCF2	tr|A0A090N7X1|A0A090N7X1_HUMAN ATP-binding cassette, sub-family F (GCN20), member 2 OS=Homo sapiens OX=9606 GN=ABCF2 PE=4 SV=1;tr|A0A090N7Y2|A0A090N7Y2_HUMAN ATP-binding cassette, sub-family F (GCN20), member 2 OS=Homo sapiens OX=9606 GN=ABCF2 PE=4 SV=1;sp	9	9	71.289	623	105.86	17	16166000
A0A0R4J2E8;A8MXP9;P43243;D6REM6;Q68D11;D6R991;H0Y8T4;Q5CZA7;B3KM87;B4DRS1;B4DF66;Q9H4N1;Q68E03;D6RAM9;D6RAY2;D6R8Z5;D6RBI2;D6RBK5;D6RE02;D6RIA2;D6RB45;A0A1B0GX04;D6R9F3;D6RBS2;D6RCM3;D6REK4	A0A0R4J2E8	GO:0019222,regulation of metabolic process|GO:0060255,regulation of macromolecule metabolic process|GO:0010608,posttranscriptional regulation of gene expression|GO:0050789,regulation of biological process|GO:0071704,organic substance metabolic process|GO:0010467,gene expression|GO:0065007,biological regulation|GO:0008152,metabolic process|GO:0043170,macromolecule metabolic process|GO:0010468,regu…	GO:0005635,nuclear envelope|GO:0044464,cell part|GO:0031974,membrane-enclosed lumen|GO:0031975,envelope|GO:0043229,intracellular organelle|GO:0043227,membrane-bounded organelle|GO:0043226,organelle|GO:0034399,nuclear periphery|GO:0031090,organelle membrane|GO:0031981,nuclear lumen|GO:0005637,nuclear inner membrane|GO:0005634,nucleus|GO:0016020,membrane|GO:0005654,nucleoplasm|GO:0016363,nuclear ma…	GO:0005488,binding|GO:0043169,cation binding|GO:0046872,metal ion binding|GO:0005515,protein binding|GO:0046914,transition metal ion binding|GO:0097159,organic cyclic compound binding|GO:0044822,poly(A) RNA binding|GO:0000166,nucleotide binding|GO:0036094,small molecule binding|GO:0043167,ion binding|GO:0003723,RNA binding|GO:0003676,nucleic acid binding|GO:0005198,structural molecule activity|GO…	0	Matrin-3	MATR3;DKFZp686K23100	tr|A0A0R4J2E8|A0A0R4J2E8_HUMAN Matrin-3 OS=Homo sapiens OX=9606 GN=MATR3 PE=1 SV=1;tr|A8MXP9|A8MXP9_HUMAN Matrin-3 OS=Homo sapiens OX=9606 GN=MATR3 PE=1 SV=1;sp|P43243|MATR3_HUMAN Matrin-3 OS=Homo sapiens OX=9606 GN=MATR3 PE=1 SV=2;tr|D6REM6|D6REM6_HUMAN M	9	9	94.622	847	323.31	12.3	3787400
A0A140VK00;P25311;C9JEV0;A0JLQ0	A0A140VK00	GO:0033036,macromolecule localization|GO:0044238,primary metabolic process|GO:0009593,detection of chemical stimulus|GO:0060249,anatomical structure homeostasis|GO:0090501,RNA phosphodiester bond hydrolysis|GO:0042592,homeostatic process|GO:0090305,nucleic acid phosphodiester bond hydrolysis|GO:0034641,cellular nitrogen compound metabolic process|GO:0006807,nitrogen compound metabolic process|GO:…	GO:0043229,intracellular organelle|GO:0071944,cell periphery|GO:0043227,membrane-bounded organelle|GO:0043226,organelle|GO:0031982,vesicle|GO:0005615,extracellular space|GO:0005634,nucleus|GO:0016020,membrane|GO:0031988,membrane-bounded vesicle|GO:0044459,plasma membrane part|GO:0043234,protein complex|GO:0005886,plasma membrane|GO:0032991,macromolecular complex|GO:1903561,extracellular vesicle|G…	GO:0008565,protein transporter activity|GO:0022891,substrate-specific transmembrane transporter activity|GO:0022892,substrate-specific transporter activity|GO:0042277,peptide binding|GO:0005515,protein binding|GO:0022884,macromolecule transmembrane transporter activity|GO:0016787,hydrolase activity|GO:0004518,nuclease activity|GO:0005215,transporter activity|GO:0004540,ribonuclease activity|GO:00…	0	Zinc-alpha-2-glycoprotein	AZGP1	tr|A0A140VK00|A0A140VK00_HUMAN Testicular tissue protein Li 227 OS=Homo sapiens OX=9606 PE=2 SV=1;sp|P25311|ZA2G_HUMAN Zinc-alpha-2-glycoprotein OS=Homo sapiens OX=9606 GN=AZGP1 PE=1 SV=2;tr|C9JEV0|C9JEV0_HUMAN Zinc-alpha-2-glycoprotein OS=Homo sapiens OX=	9	9	34.258	298	71.244	34.2	43763000
B3KQ33;Q8TEX9;Q59FI4;H0YN14;D3DS63;B3KT38;B3KTB3;B3KPS9;B3KPY9;Q6I9Y8;B3KSQ4;Q59H62;B4DXR7;H0YMR4;H0YLV0;H0YL92;H0YN07;H0YK93;H0YKG5	B3KQ33	GO:0034728,nucleosome organization|GO:0071103,DNA conformation change|GO:0022607,cellular component assembly|GO:0070271,protein complex biogenesis|GO:0043933,macromolecular complex subunit organization|GO:0034723,DNA replication-dependent nucleosome organization|GO:0034724,DNA replication-independent nucleosome organization|GO:0008104,protein localization|GO:0016043,cellular component organizatio…	GO:0016020,membrane|GO:0031974,membrane-enclosed lumen|GO:0031975,envelope|GO:0043229,intracellular organelle|GO:0043228,non-membrane-bounded organelle|GO:0000785,chromatin|GO:0000228,nuclear chromosome|GO:0043227,membrane-bounded organelle|GO:0043226,organelle|GO:0031224,intrinsic component of membrane|GO:0005737,cytoplasm|GO:0046930,pore complex|GO:0031981,nuclear lumen|GO:0098796,membrane prot…	GO:0008536,Ran GTPase binding|GO:0019899,enzyme binding|GO:0017016,Ras GTPase binding|GO:0031267,small GTPase binding|GO:0051020,GTPase binding|GO:0005488,binding|GO:0005515,protein binding|GO:0008565,protein transporter activity|GO:0022892,substrate-specific transporter activity|GO:0042277,peptide binding|GO:0005048,signal sequence binding|GO:0008139,nuclear localization sequence binding|GO:0005…	0	Importin-4	IPO4	tr|B3KQ33|B3KQ33_HUMAN cDNA FLJ32715 fis, clone TESTI2000784, highly similar to Importin-4 OS=Homo sapiens OX=9606 PE=2 SV=1;sp|Q8TEX9|IPO4_HUMAN Importin-4 OS=Homo sapiens OX=9606 GN=IPO4 PE=1 SV=2;tr|Q59FI4|Q59FI4_HUMAN Importin 4 variant (Fragment) OS=H	9	9	118.72	1081	89.895	11.2	6383900
B3KX19;Q6IBM8;Q15029;Q8IXJ3;B4DZB1;A8KAP3;B3KWY2;K7EP67;K7EJ74	B3KX19	GO:0090304,nucleic acid metabolic process|GO:0034641,cellular nitrogen compound metabolic process|GO:0006807,nitrogen compound metabolic process|GO:0044237,cellular metabolic process|GO:1901360,organic cyclic compound metabolic process|GO:0006139,nucleobase-containing compound metabolic process|GO:0044260,cellular macromolecule metabolic process|GO:0071704,organic substance metabolic process|GO:0…	GO:0031974,membrane-enclosed lumen|GO:0043229,intracellular organelle|GO:0043227,membrane-bounded organelle|GO:0043226,organelle|GO:0016607,nuclear speck|GO:0016604,nuclear body|GO:0031981,nuclear lumen|GO:0005634,nucleus|GO:0016020,membrane|GO:0030529,intracellular ribonucleoprotein complex|GO:0005654,nucleoplasm|GO:0044451,nucleoplasm part|GO:0005737,cytoplasm|GO:0071013,catalytic step 2 splice…	GO:0035639,purine ribonucleoside triphosphate binding|GO:0005488,binding|GO:0003676,nucleic acid binding|GO:0043167,ion binding|GO:1901363,heterocyclic compound binding|GO:0001883,purine nucleoside binding|GO:0001882,nucleoside binding|GO:0043168,anion binding|GO:0016462,pyrophosphatase activity|GO:0000166,nucleotide binding|GO:0032561,guanyl ribonucleotide binding|GO:1901265,nucleoside phosphate…	hsa03040,Spliceosome	116 kDa U5 small nuclear ribonucleoprotein component	U5-116KD;EFTUD2;SNRP116	tr|B3KX19|B3KX19_HUMAN cDNA FLJ44500 fis, clone UTERU3000828, highly similar to 116 kDa U5 small nuclear ribonucleoprotein component OS=Homo sapiens OX=9606 PE=2 SV=1;tr|Q6IBM8|Q6IBM8_HUMAN U5-116KD protein OS=Homo sapiens OX=9606 GN=U5-116KD PE=2 SV=1;sp|	10	9	108.21	962	99.208	13.2	8490100
E7DVW5;Q01469;I6L8B7;A8MUU1	E7DVW5	GO:0006656,phosphatidylcholine biosynthetic process|GO:0006650,glycerophospholipid metabolic process|GO:0006950,response to stress|GO:0006639,acylglycerol metabolic process|GO:0006638,neutral lipid metabolic process|GO:0009611,response to wounding|GO:0044248,cellular catabolic process|GO:0044249,cellular biosynthetic process|GO:0034641,cellular nitrogen compound metabolic process|GO:0006807,nitro…	GO:0031974,membrane-enclosed lumen|GO:0043229,intracellular organelle|GO:0043227,membrane-bounded organelle|GO:0043226,organelle|GO:0005737,cytoplasm|GO:0070062,extracellular exosome|GO:0031981,nuclear lumen|GO:0005634,nucleus|GO:0031988,membrane-bounded vesicle|GO:0005654,nucleoplasm|GO:1903561,extracellular vesicle|GO:0031982,vesicle|GO:0043230,extracellular organelle|GO:0043231,intracellular m…	GO:0043168,anion binding|GO:0043177,organic acid binding|GO:0005215,transporter activity|GO:0031406,carboxylic acid binding|GO:0008289,lipid binding|GO:0043167,ion binding|GO:0036094,small molecule binding|GO:0005488,binding|GO:0005515,protein binding|GO:0005504,fatty acid binding|GO:0033293,monocarboxylic acid binding|GO:0019840,isoprenoid binding|GO:0005501,retinoid binding|GO:0042802,identical…	hsa03320,PPAR signaling pathway	Fatty acid-binding protein, epidermal	FABP5	tr|E7DVW5|E7DVW5_HUMAN Fatty acid binding protein 5 (Psoriasis-associated) OS=Homo sapiens OX=9606 GN=FABP5 PE=3 SV=1;sp|Q01469|FABP5_HUMAN Fatty acid-binding protein 5 OS=Homo sapiens OX=9606 GN=FABP5 PE=1 SV=3;tr|I6L8B7|I6L8B7_HUMAN Fatty acid-binding pr	9	9	15.164	135	177.37	54.1	15994000
F4ZW66;A0A024R7C7;Q12906;F4ZW64;F4ZW65;A8K590;B4DFG4;Q59GP7;B4DDF3;K7EKJ9;K7ER69;K7EQR9;K7EM82;K7EJ09;K7ERM6;K7ENK6;K7EKY0;K7EQ75;K7EPG3	F4ZW66	GO:0080090,regulation of primary metabolic process|GO:0019222,regulation of metabolic process|GO:1901362,organic cyclic compound biosynthetic process|GO:1901360,organic cyclic compound metabolic process|GO:0010605,negative regulation of macromolecule metabolic process|GO:0010604,positive regulation of macromolecule metabolic process|GO:0043207,response to external biotic stimulus|GO:0010608,postt…	GO:0031974,membrane-enclosed lumen|GO:0043229,intracellular organelle|GO:0043228,non-membrane-bounded organelle|GO:0043227,membrane-bounded organelle|GO:0043226,organelle|GO:0005737,cytoplasm|GO:0031981,nuclear lumen|GO:0005730,nucleolus|GO:0005634,nucleus|GO:0016020,membrane|GO:0005739,mitochondrion|GO:0030529,intracellular ribonucleoprotein complex|GO:0005654,nucleoplasm|GO:0032991,macromolecul…	GO:0005515,protein binding|GO:0097159,organic cyclic compound binding|GO:0044822,poly(A) RNA binding|GO:0003725,double-stranded RNA binding|GO:0003723,RNA binding|GO:0003676,nucleic acid binding|GO:0003677,DNA binding|GO:1901363,heterocyclic compound binding|GO:0005488,binding|GO:0017091,AU-rich element binding|GO:0003727,single-stranded RNA binding|GO:0003730,mRNA 3'-UTR binding|GO:0035925,mRNA …	0	Interleukin enhancer-binding factor 3	ILF3	tr|F4ZW66|F4ZW66_HUMAN NF110b OS=Homo sapiens OX=9606 PE=2 SV=1;tr|A0A024R7C7|A0A024R7C7_HUMAN Interleukin enhancer binding factor 3, 90kDa, isoform CRA_d OS=Homo sapiens OX=9606 GN=ILF3 PE=4 SV=1;sp|Q12906|ILF3_HUMAN Interleukin enhancer-binding factor 3	11	9	95.777	898	167.32	18.2	25599000
Q5U077;P07195;A0A3B3IS95;A8MW50;C9J7H8;F5H793;A0A087WUM2;Q96L19;Q6ZMR3	Q5U077	GO:0019674,NAD metabolic process|GO:0006732,coenzyme metabolic process|GO:0006733,oxidoreduction coenzyme metabolic process|GO:0019752,carboxylic acid metabolic process|GO:1901615,organic hydroxy compound metabolic process|GO:0034641,cellular nitrogen compound metabolic process|GO:0006807,nitrogen compound metabolic process|GO:0046496,nicotinamide nucleotide metabolic process|GO:0006090,pyruvate …	GO:0043229,intracellular organelle|GO:0043227,membrane-bounded organelle|GO:0043226,organelle|GO:0005737,cytoplasm|GO:0031982,vesicle|GO:0043209,myelin sheath|GO:0098805,whole membrane|GO:0016020,membrane|GO:0005739,mitochondrion|GO:0031988,membrane-bounded vesicle|GO:0098589,membrane region|GO:1903561,extracellular vesicle|GO:0070062,extracellular exosome|GO:0043230,extracellular organelle|GO:00…	GO:0005488,binding|GO:0050662,coenzyme binding|GO:0016614,oxidoreductase activity, acting on CH-OH group of donors|GO:0005515,protein binding|GO:0016616,oxidoreductase activity, acting on the CH-OH group of donors, NAD or NADP as acceptor|GO:0019900,kinase binding|GO:0051287,NAD binding|GO:0019899,enzyme binding|GO:0000166,nucleotide binding|GO:0036094,small molecule binding|GO:0003824,catalytic …	hsa00270,Cysteine and methionine metabolism|hsa00620,Pyruvate metabolism|hsa01100,Metabolic pathways|hsa05230,Central carbon metabolism in cancer|hsa04066,HIF-1 signaling pathway|hsa00640,Propanoate metabolism|hsa00010,Glycolysis / Gluconeogenesis|hsa04922,Glucagon signaling pathway	L-lactate dehydrogenase;L-lactate dehydrogenase B chain	LDHB	tr|Q5U077|Q5U077_HUMAN L-lactate dehydrogenase OS=Homo sapiens OX=9606 GN=LDHB PE=2 SV=1;sp|P07195|LDHB_HUMAN L-lactate dehydrogenase B chain OS=Homo sapiens OX=9606 GN=LDHB PE=1 SV=2;tr|A0A3B3IS95|A0A3B3IS95_HUMAN L-lactate dehydrogenase OS=Homo sapiens O	10	9	36.638	334	80.684	34.4	51490000
P13010;Q53T09;C9JZ81;Q53TC2	P13010	GO:0044238,primary metabolic process|GO:0080090,regulation of primary metabolic process|GO:0019222,regulation of metabolic process|GO:0060249,anatomical structure homeostasis|GO:0048468,cell development|GO:1901362,organic cyclic compound biosynthetic process|GO:0071840,cellular component organization or biogenesis|GO:0044710,single-organism metabolic process|GO:0048863,stem cell differentiation|G…	GO:0031974,membrane-enclosed lumen|GO:0000781,chromosome, telomeric region|GO:0043229,intracellular organelle|GO:0000782,telomere cap complex|GO:0000784,nuclear chromosome, telomeric region|GO:0000228,nuclear chromosome|GO:0043227,membrane-bounded organelle|GO:0043226,organelle|GO:0043564,Ku70:Ku80 complex|GO:0031981,nuclear lumen|GO:0005730,nucleolus|GO:0005634,nucleus|GO:0016020,membrane|GO:000…	GO:0008022,protein C-terminus binding|GO:0044389,ubiquitin-like protein ligase binding|GO:0003676,nucleic acid binding|GO:0008026,ATP-dependent helicase activity|GO:0035639,purine ribonucleoside triphosphate binding|GO:0019899,enzyme binding|GO:0005488,binding|GO:0016887,ATPase activity|GO:0003677,DNA binding|GO:0003678,DNA helicase activity|GO:0043167,ion binding|GO:1901363,heterocyclic compound…	hsa03450,Non-homologous end-joining	X-ray repair cross-complementing protein 5	XRCC5	sp|P13010|XRCC5_HUMAN X-ray repair cross-complementing protein 5 OS=Homo sapiens OX=9606 GN=XRCC5 PE=1 SV=3;tr|Q53T09|Q53T09_HUMAN Uncharacterized protein XRCC5 (Fragment) OS=Homo sapiens OX=9606 GN=XRCC5 PE=4 SV=1	9	9	82.704	732	323.31	16.5	16242000
V9HWB8;P14618;A0A024R5Z9;H3BTN5;B4DNK4;B4DRT3;A0A024R609;H3BQ34;Q8WUW7;H3BUW1;H3BTJ2;H3BT25;Q504U3;H3BR70;Q9UKK4;H3BU13;Q9UN47;Q9NYI7;A0A4D6DDG8;H3BN34;Q9UK31;H3BQZ3;B4DPM0;Q16716;Q16715;P30613	V9HWB8	GO:0009628,response to abiotic stimulus|GO:0019222,regulation of metabolic process|GO:0009167,purine ribonucleoside monophosphate metabolic process|GO:0061621,canonical glycolysis|GO:0061620,glycolytic process through glucose-6-phosphate|GO:0009163,nucleoside biosynthetic process|GO:0009161,ribonucleoside monophosphate metabolic process|GO:1901362,organic cyclic compound biosynthetic process|GO:0…	GO:0005737,cytoplasm|GO:0005622,intracellular|GO:0043230,extracellular organelle|GO:0031982,vesicle|GO:0044421,extracellular region part|GO:0043227,membrane-bounded organelle|GO:0005829,cytosol|GO:0044464,cell part|GO:0005623,cell|GO:0031988,membrane-bounded vesicle|GO:0044444,cytoplasmic part|GO:0005576,extracellular region|GO:0044424,intracellular part|GO:1903561,extracellular vesicle|GO:006501…	GO:0035639,purine ribonucleoside triphosphate binding|GO:0005488,binding|GO:0043167,ion binding|GO:1901363,heterocyclic compound binding|GO:1901265,nucleoside phosphate binding|GO:0001882,nucleoside binding|GO:0043168,anion binding|GO:0043169,cation binding|GO:0030955,potassium ion binding|GO:0000287,magnesium ion binding|GO:0000166,nucleotide binding|GO:0016740,transferase activity|GO:0001883,pu…	hsa04950,Maturity onset diabetes of the young|hsa00620,Pyruvate metabolism|hsa01100,Metabolic pathways|hsa01200,Carbon metabolism|hsa04910,Insulin signaling pathway|hsa00230,Purine metabolism|hsa01230,Biosynthesis of amino acids|hsa00010,Glycolysis / Gluconeogenesis|hsa04930,Type II diabetes mellitus|hsa04932,Non-alcoholic fatty liver disease (NAFLD)	Pyruvate kinase;Pyruvate kinase PKM	HEL-S-30;PKM;PKM2	tr|V9HWB8|V9HWB8_HUMAN Pyruvate kinase OS=Homo sapiens OX=9606 GN=HEL-S-30 PE=1 SV=1;sp|P14618|KPYM_HUMAN Pyruvate kinase PKM OS=Homo sapiens OX=9606 GN=PKM PE=1 SV=4;tr|A0A024R5Z9|A0A024R5Z9_HUMAN Pyruvate kinase OS=Homo sapiens OX=9606 GN=PKM2 PE=3 SV=1;	9	9	57.936	531	91.088	27.5	15531000
P18124;A0A024R814;A8MUD9;O95036;C9JIJ5;C9JZ88	P18124	GO:0008104,protein localization|GO:0061024,membrane organization|GO:1901362,organic cyclic compound biosynthetic process|GO:1901360,organic cyclic compound metabolic process|GO:1901361,organic cyclic compound catabolic process|GO:0070727,cellular macromolecule localization|GO:0043043,peptide biosynthetic process|GO:0044419,interspecies interaction between organisms|GO:0019058,viral life cycle|GO:…	GO:0015934,large ribosomal subunit|GO:0022625,cytosolic large ribosomal subunit|GO:0031974,membrane-enclosed lumen|GO:0043229,intracellular organelle|GO:0043228,non-membrane-bounded organelle|GO:0022626,cytosolic ribosome|GO:0005924,cell-substrate adherens junction|GO:0005925,focal adhesion|GO:0043227,membrane-bounded organelle|GO:0043226,organelle|GO:0030054,cell junction|GO:0030055,cell-substra…	GO:0005488,binding|GO:0005515,protein binding|GO:0097159,organic cyclic compound binding|GO:0044822,poly(A) RNA binding|GO:0005198,structural molecule activity|GO:0003735,structural constituent of ribosome|GO:0003723,RNA binding|GO:0003676,nucleic acid binding|GO:0003677,DNA binding|GO:0046983,protein dimerization activity|GO:0042803,protein homodimerization activity|GO:1901363,heterocyclic compo…	hsa03010,Ribosome	60S ribosomal protein L7	RPL7	sp|P18124|RL7_HUMAN 60S ribosomal protein L7 OS=Homo sapiens OX=9606 GN=RPL7 PE=1 SV=1;tr|A0A024R814|A0A024R814_HUMAN Ribosomal protein L7, isoform CRA_a OS=Homo sapiens OX=9606 GN=RPL7 PE=4 SV=1;tr|A8MUD9|A8MUD9_HUMAN 60S ribosomal protein L7 OS=Homo sapi	9	9	29.225	248	170.51	33.1	73504000
P22695;H3BRG4;H3BSJ9;H3BP04;H3BUE4;H3BUI9;A0A087WVZ4	P22695	GO:0009141,nucleoside triphosphate metabolic process|GO:0009144,purine nucleoside triphosphate metabolic process|GO:0009167,purine ribonucleoside monophosphate metabolic process|GO:0034641,cellular nitrogen compound metabolic process|GO:0009060,aerobic respiration|GO:0044281,small molecule metabolic process|GO:0009161,ribonucleoside monophosphate metabolic process|GO:0009123,nucleoside monophosph…	GO:0044464,cell part|GO:1990204,oxidoreductase complex|GO:0043229,intracellular organelle|GO:0070069,cytochrome complex|GO:0031988,membrane-bounded vesicle|GO:0043227,membrane-bounded organelle|GO:0043226,organelle|GO:0031224,intrinsic component of membrane|GO:0005737,cytoplasm|GO:0031982,vesicle|GO:0098796,membrane protein complex|GO:0031975,envelope|GO:0016021,integral component of membrane|GO:…	GO:0016787,hydrolase activity|GO:0004175,endopeptidase activity|GO:0004222,metalloendopeptidase activity|GO:0046914,transition metal ion binding|GO:0043169,cation binding|GO:0043167,ion binding|GO:0003824,catalytic activity|GO:0070011,peptidase activity, acting on L-amino acid peptides|GO:0044877,macromolecular complex binding|GO:0008270,zinc ion binding|GO:0005515,protein binding|GO:0032403,prot…	hsa00190,Oxidative phosphorylation|hsa04714,Thermogenesis|hsa01100,Metabolic pathways|hsa04260,Cardiac muscle contraction|hsa05012,Parkinson disease|hsa05016,Huntington disease|hsa05010,Alzheimer disease|hsa04932,Non-alcoholic fatty liver disease (NAFLD)	Cytochrome b-c1 complex subunit 2, mitochondrial	UQCRC2	sp|P22695|QCR2_HUMAN Cytochrome b-c1 complex subunit 2, mitochondrial OS=Homo sapiens OX=9606 GN=UQCRC2 PE=1 SV=3;tr|H3BRG4|H3BRG4_HUMAN Cytochrome b-c1 complex subunit 2, mitochondrial OS=Homo sapiens OX=9606 GN=UQCRC2 PE=1 SV=1;tr|H3BSJ9|H3BSJ9_HUMAN Cyt	9	9	48.442	453	126.56	31.3	16541000
P25398	P25398	GO:0008104,protein localization|GO:0061024,membrane organization|GO:1901362,organic cyclic compound biosynthetic process|GO:1901360,organic cyclic compound metabolic process|GO:1901361,organic cyclic compound catabolic process|GO:0070727,cellular macromolecule localization|GO:0043043,peptide biosynthetic process|GO:0044419,interspecies interaction between organisms|GO:0019058,viral life cycle|GO:…	GO:0022626,cytosolic ribosome|GO:0015935,small ribosomal subunit|GO:0043229,intracellular organelle|GO:0043228,non-membrane-bounded organelle|GO:0043226,organelle|GO:0022627,cytosolic small ribosomal subunit|GO:0005737,cytoplasm|GO:0016020,membrane|GO:0030529,intracellular ribonucleoprotein complex|GO:0044391,ribosomal subunit|GO:0032991,macromolecular complex|GO:0005840,ribosome|GO:0043232,intra…	GO:0097159,organic cyclic compound binding|GO:0044822,poly(A) RNA binding|GO:0005198,structural molecule activity|GO:0003735,structural constituent of ribosome|GO:0003723,RNA binding|GO:0003676,nucleic acid binding|GO:1901363,heterocyclic compound binding|GO:0005488,binding	hsa03010,Ribosome	40S ribosomal protein S12	RPS12	sp|P25398|RS12_HUMAN 40S ribosomal protein S12 OS=Homo sapiens OX=9606 GN=RPS12 PE=1 SV=3	9	9	14.515	132	247.28	74.2	45427000
V9HW37;P48643;Q9BU08;B7ZAR1;B4DZT5;E9PCA1;B4DE30;E7ENZ3;B4DDU6;B4DXI1;B4DYC8;B4DX08;Q96GI1;B4DZY9;Q9HB74;D6RIZ7;H0Y914	V9HW37	GO:0006457,protein folding|GO:0006458,'de novo' protein folding|GO:0019953,sexual reproduction|GO:1901998,toxin transport|GO:0044699,single-organism process|GO:0044267,cellular protein metabolic process|GO:0000003,reproduction|GO:0044260,cellular macromolecule metabolic process|GO:0051084,'de novo' posttranslational protein folding|GO:0009615,response to virus|GO:0071704,organic substance metabol…	GO:0044445,cytosolic part|GO:0031974,membrane-enclosed lumen|GO:0043229,intracellular organelle|GO:0043228,non-membrane-bounded organelle|GO:0005815,microtubule organizing center|GO:0005874,microtubule|GO:0043226,organelle|GO:0005856,cytoskeleton|GO:0070062,extracellular exosome|GO:0031981,nuclear lumen|GO:0005730,nucleolus|GO:0043209,myelin sheath|GO:0005813,centrosome|GO:0005634,nucleus|GO:0044…	GO:0035639,purine ribonucleoside triphosphate binding|GO:0048487,beta-tubulin binding|GO:0005488,binding|GO:0043167,ion binding|GO:1901363,heterocyclic compound binding|GO:1901265,nucleoside phosphate binding|GO:0001882,nucleoside binding|GO:0043168,anion binding|GO:0051082,unfolded protein binding|GO:0000166,nucleotide binding|GO:0001883,purine nucleoside binding|GO:0032549,ribonucleoside bindin…	0	T-complex protein 1 subunit epsilon	HEL-S-69;CCT5	tr|V9HW37|V9HW37_HUMAN Epididymis secretory protein Li 69 OS=Homo sapiens OX=9606 GN=HEL-S-69 PE=1 SV=1;sp|P48643|TCPE_HUMAN T-complex protein 1 subunit epsilon OS=Homo sapiens OX=9606 GN=CCT5 PE=1 SV=1;tr|Q9BU08|Q9BU08_HUMAN Uncharacterized protein (Fragm	9	9	59.67	541	113.18	15.9	19108000
V9HWE7;P51570;Q6ZP37;Q71UH7;K7ERJ9;B4E1A8;K7EII7;C8CHJ6;C8CHJ5;E5LAN0;D1MI96;K7ERN9	V9HWE7	GO:0019320,hexose catabolic process|GO:0046365,monosaccharide catabolic process|GO:0016310,phosphorylation|GO:0019751,polyol metabolic process|GO:0044281,small molecule metabolic process|GO:0019388,galactose catabolic process|GO:0044699,single-organism process|GO:0044712,single-organism catabolic process|GO:0044710,single-organism metabolic process|GO:0044262,cellular carbohydrate metabolic proce…	GO:0005737,cytoplasm|GO:0005622,intracellular|GO:0043230,extracellular organelle|GO:0031982,vesicle|GO:0044421,extracellular region part|GO:0043227,membrane-bounded organelle|GO:0005829,cytosol|GO:0016020,membrane|GO:0044464,cell part|GO:0005623,cell|GO:0031988,membrane-bounded vesicle|GO:0044444,cytoplasmic part|GO:0005576,extracellular region|GO:0044424,intracellular part|GO:1903561,extracellul…	GO:0019200,carbohydrate kinase activity|GO:0035639,purine ribonucleoside triphosphate binding|GO:0030246,carbohydrate binding|GO:0048029,monosaccharide binding|GO:0043167,ion binding|GO:1901363,heterocyclic compound binding|GO:0001883,purine nucleoside binding|GO:0001882,nucleoside binding|GO:0043168,anion binding|GO:0097367,carbohydrate derivative binding|GO:0000166,nucleotide binding|GO:0016740…	hsa01100,Metabolic pathways|hsa00052,Galactose metabolism|hsa00520,Amino sugar and nucleotide sugar metabolism	Galactokinase	HEL-S-19;GALK1	tr|V9HWE7|V9HWE7_HUMAN Epididymis secretory protein Li 19 OS=Homo sapiens OX=9606 GN=HEL-S-19 PE=2 SV=1;sp|P51570|GALK1_HUMAN Galactokinase OS=Homo sapiens OX=9606 GN=GALK1 PE=1 SV=1;tr|Q6ZP37|Q6ZP37_HUMAN cDNA FLJ26554 fis, clone LNF01773, highly similar	9	9	42.272	392	96.314	27.8	27113000
P54136;B4DXW6;E5RJM9;E5RH09;E5RI24	P54136	GO:0044238,primary metabolic process|GO:0019752,carboxylic acid metabolic process|GO:0090304,nucleic acid metabolic process|GO:0044249,cellular biosynthetic process|GO:0034641,cellular nitrogen compound metabolic process|GO:0006807,nitrogen compound metabolic process|GO:0044281,small molecule metabolic process|GO:0034645,cellular macromolecule biosynthetic process|GO:0034660,ncRNA metabolic proce…	GO:0017101,aminoacyl-tRNA synthetase multienzyme complex|GO:0031974,membrane-enclosed lumen|GO:0043229,intracellular organelle|GO:0043227,membrane-bounded organelle|GO:0043226,organelle|GO:0005737,cytoplasm|GO:0070062,extracellular exosome|GO:0031981,nuclear lumen|GO:0005634,nucleus|GO:0016020,membrane|GO:0005739,mitochondrion|GO:0031988,membrane-bounded vesicle|GO:0005654,nucleoplasm|GO:0032991,…	GO:0035639,purine ribonucleoside triphosphate binding|GO:0005488,binding|GO:0003676,nucleic acid binding|GO:0043167,ion binding|GO:0016597,amino acid binding|GO:1901363,heterocyclic compound binding|GO:1901265,nucleoside phosphate binding|GO:0001882,nucleoside binding|GO:0043168,anion binding|GO:0043169,cation binding|GO:0004812,aminoacyl-tRNA ligase activity|GO:0004814,arginine-tRNA ligase activ…	hsa00970,Aminoacyl-tRNA biosynthesis	Arginine--tRNA ligase, cytoplasmic	RARS	sp|P54136|SYRC_HUMAN Arginine--tRNA ligase, cytoplasmic OS=Homo sapiens OX=9606 GN=RARS PE=1 SV=2;tr|B4DXW6|B4DXW6_HUMAN cDNA FLJ50285, highly similar to Arginyl-tRNA synthetase OS=Homo sapiens OX=9606 PE=2 SV=1	9	9	75.378	660	104.31	18.8	13712000
P62269;A0A0G2JQH2;Q5GGW2;J3JS69	P62269	GO:0008104,protein localization|GO:0061024,membrane organization|GO:1901362,organic cyclic compound biosynthetic process|GO:1901360,organic cyclic compound metabolic process|GO:1901361,organic cyclic compound catabolic process|GO:0070727,cellular macromolecule localization|GO:0043043,peptide biosynthetic process|GO:0044419,interspecies interaction between organisms|GO:0019058,viral life cycle|GO:…	GO:0022626,cytosolic ribosome|GO:0022627,cytosolic small ribosomal subunit|GO:0043229,intracellular organelle|GO:0043228,non-membrane-bounded organelle|GO:0005924,cell-substrate adherens junction|GO:0005925,focal adhesion|GO:0043227,membrane-bounded organelle|GO:0043226,organelle|GO:0030054,cell junction|GO:0015935,small ribosomal subunit|GO:0005737,cytoplasm|GO:0031982,vesicle|GO:0005634,nucleus…	GO:0005515,protein binding|GO:0097159,organic cyclic compound binding|GO:0044822,poly(A) RNA binding|GO:0019843,rRNA binding|GO:0003735,structural constituent of ribosome|GO:0003723,RNA binding|GO:0003676,nucleic acid binding|GO:0005198,structural molecule activity|GO:1901363,heterocyclic compound binding|GO:0005488,binding|GO:0019901,protein kinase binding|GO:0019899,enzyme binding|GO:0019900,ki…	hsa03010,Ribosome	40S ribosomal protein S18	RPS18	sp|P62269|RS18_HUMAN 40S ribosomal protein S18 OS=Homo sapiens OX=9606 GN=RPS18 PE=1 SV=3	9	9	17.718	152	231.15	48	121750000
V9HW96;P78371;F5GWF6;F8VQ14;B7Z4R3;Q9H369	V9HW96	GO:0022607,cellular component assembly|GO:0006457,protein folding|GO:0070271,protein complex biogenesis|GO:0043933,macromolecular complex subunit organization|GO:0006458,'de novo' protein folding|GO:0019953,sexual reproduction|GO:0034622,cellular macromolecular complex assembly|GO:1901998,toxin transport|GO:0044699,single-organism process|GO:0044267,cellular protein metabolic process|GO:0000003,r…	GO:0043229,intracellular organelle|GO:0043228,non-membrane-bounded organelle|GO:0005874,microtubule|GO:0043226,organelle|GO:0005856,cytoskeleton|GO:0031982,vesicle|GO:0044445,cytosolic part|GO:0043209,myelin sheath|GO:0043227,membrane-bounded organelle|GO:0005832,chaperonin-containing T-complex|GO:0031988,membrane-bounded vesicle|GO:0044430,cytoskeletal part|GO:0005576,extracellular region|GO:000…	GO:0044389,ubiquitin-like protein ligase binding|GO:0035639,purine ribonucleoside triphosphate binding|GO:0019899,enzyme binding|GO:0005488,binding|GO:0043167,ion binding|GO:1901363,heterocyclic compound binding|GO:1901265,nucleoside phosphate binding|GO:0001882,nucleoside binding|GO:0043168,anion binding|GO:0051082,unfolded protein binding|GO:0000166,nucleotide binding|GO:0001883,purine nucleosi…	0	T-complex protein 1 subunit beta	HEL-S-100n;CCT2	tr|V9HW96|V9HW96_HUMAN Chaperonin containing TCP1, subunit 2 (Beta), isoform CRA_b OS=Homo sapiens OX=9606 GN=HEL-S-100n PE=2 SV=1;sp|P78371|TCPB_HUMAN T-complex protein 1 subunit beta OS=Homo sapiens OX=9606 GN=CCT2 PE=1 SV=4;tr|F5GWF6|F5GWF6_HUMAN T-comp	9	9	57.488	535	145.55	27.9	16590000
Q53GR7;Q9UJS0;B7Z2E2;Q75KX8;R4GN64;Q75M55	Q53GR7	GO:0009167,purine ribonucleoside monophosphate metabolic process|GO:0006820,anion transport|GO:0009165,nucleotide biosynthetic process|GO:0009163,nucleoside biosynthetic process|GO:0009161,ribonucleoside monophosphate metabolic process|GO:1901362,organic cyclic compound biosynthetic process|GO:0042451,purine nucleoside biosynthetic process|GO:0009168,purine ribonucleoside monophosphate biosynthet…	GO:0044464,cell part|GO:0031975,envelope|GO:0043229,intracellular organelle|GO:0071944,cell periphery|GO:0031226,intrinsic component of plasma membrane|GO:0043226,organelle|GO:0031224,intrinsic component of membrane|GO:0005737,cytoplasm|GO:0031090,organelle membrane|GO:0043227,membrane-bounded organelle|GO:0016021,integral component of membrane|GO:0016020,membrane|GO:0044444,cytoplasmic part|GO:0…	GO:0005342,organic acid transmembrane transporter activity|GO:0005488,binding|GO:0015183,L-aspartate transmembrane transporter activity|GO:0043169,cation binding|GO:0015556,C4-dicarboxylate transmembrane transporter activity|GO:0008509,anion transmembrane transporter activity|GO:0043167,ion binding|GO:0005509,calcium ion binding|GO:0005215,transporter activity|GO:0046872,metal ion binding|GO:0005…	0	Calcium-binding mitochondrial carrier protein Aralar2	SLC25A13	tr|Q53GR7|Q53GR7_HUMAN Solute carrier family 25, member 13 (Citrin) variant (Fragment) OS=Homo sapiens OX=9606 PE=2 SV=1;sp|Q9UJS0|CMC2_HUMAN Calcium-binding mitochondrial carrier protein Aralar2 OS=Homo sapiens OX=9606 GN=SLC25A13 PE=1 SV=2;tr|B7Z2E2|B7Z2	10	9	74.116	675	138.24	18.2	10919000
Q6P3X3;B4DRC7;A0A3B3IS02;F8WCH1;C9JVS4;H7C3A3	Q6P3X3	GO:0080090,regulation of primary metabolic process|GO:0032434,regulation of proteasomal ubiquitin-dependent protein catabolic process|GO:0032435,negative regulation of proteasomal ubiquitin-dependent protein catabolic process|GO:0051310,metaphase plate congression|GO:0000280,nuclear division|GO:0010965,regulation of mitotic sister chromatid separation|GO:0051656,establishment of organelle localiz…	GO:0031974,membrane-enclosed lumen|GO:0043229,intracellular organelle|GO:0005623,cell|GO:0043227,membrane-bounded organelle|GO:0043226,organelle|GO:0005737,cytoplasm|GO:0031981,nuclear lumen|GO:0005634,nucleus|GO:0005654,nucleoplasm|GO:1902494,catalytic complex|GO:1990234,transferase complex|GO:0031461,cullin-RING ubiquitin ligase complex|GO:0043234,protein complex|GO:0032991,macromolecular compl…	GO:0019787,ubiquitin-like protein transferase activity|GO:0003824,catalytic activity|GO:0016740,transferase activity|GO:0005488,binding|GO:0005515,protein binding|GO:0004842,ubiquitin-protein transferase activity|GO:0140096,catalytic activity, acting on a protein	hsa04110,Cell cycle|hsa05166,Human T-cell leukemia virus 1 infection|hsa04914,Progesterone-mediated oocyte maturation|hsa04114,Oocyte meiosis|hsa04120,Ubiquitin mediated proteolysis	Tetratricopeptide repeat protein 27	TTC27	sp|Q6P3X3|TTC27_HUMAN Tetratricopeptide repeat protein 27 OS=Homo sapiens OX=9606 GN=TTC27 PE=1 SV=1;tr|B4DRC7|B4DRC7_HUMAN cDNA FLJ57829 OS=Homo sapiens OX=9606 PE=2 SV=1	9	9	96.631	843	39.78	15.8	8246700
Q6PKG0;A0A0B4J210;E5RH50;H0YC33;H0YBW1;H0YAN4;H0YC73;H0YAX9;H0YBM7	Q6PKG0	GO:0032106,positive regulation of response to extracellular stimulus|GO:0080090,regulation of primary metabolic process|GO:0019222,regulation of metabolic process|GO:0048584,positive regulation of response to stimulus|GO:0048583,regulation of response to stimulus|GO:0007165,signal transduction|GO:0044712,single-organism catabolic process|GO:0044710,single-organism metabolic process|GO:0010604,pos…	GO:0031931,TORC1 complex|GO:0031974,membrane-enclosed lumen|GO:0043229,intracellular organelle|GO:0043227,membrane-bounded organelle|GO:0043226,organelle|GO:0038201,TOR complex|GO:0005737,cytoplasm|GO:0031981,nuclear lumen|GO:0005634,nucleus|GO:0016020,membrane|GO:0005654,nucleoplasm|GO:0043234,protein complex|GO:0032991,macromolecular complex|GO:0043231,intracellular membrane-bounded organelle|G…	GO:0005488,binding|GO:0090079,translation regulator activity, nucleic acid binding|GO:0003730,mRNA 3'-UTR binding|GO:0005515,protein binding|GO:0000339,RNA cap binding|GO:0044822,poly(A) RNA binding|GO:0097159,organic cyclic compound binding|GO:0008494,translation activator activity|GO:0003676,nucleic acid binding|GO:0003723,RNA binding|GO:0008190,eukaryotic initiation factor 4E binding|GO:003136…	0	La-related protein 1	LARP1	sp|Q6PKG0|LARP1_HUMAN La-related protein 1 OS=Homo sapiens OX=9606 GN=LARP1 PE=1 SV=2;tr|A0A0B4J210|A0A0B4J210_HUMAN La-related protein 1 (Fragment) OS=Homo sapiens OX=9606 GN=LARP1 PE=1 SV=5	9	9	123.51	1096	131.27	9.4	5967700
Q86Y56;H0Y650;E9PGY2;B3KNN3;B3KPE2;A0A024R803;B3KU91	Q86Y56	GO:0022607,cellular component assembly|GO:0070271,protein complex biogenesis|GO:0030030,cell projection organization|GO:0007018,microtubule-based movement|GO:0006928,movement of cell or subcellular component|GO:0000226,microtubule cytoskeleton organization|GO:0034622,cellular macromolecular complex assembly|GO:0003341,cilium movement|GO:0009653,anatomical structure morphogenesis|GO:0044699,single…	GO:0005737,cytoplasm|GO:0031514,motile cilium|GO:0044464,cell part|GO:0005623,cell|GO:0005622,intracellular|GO:0005929,cilium|GO:0044424,intracellular part|GO:0042995,cell projection|GO:0043226,organelle|GO:0120025,plasma membrane bounded cell projection	GO:0045502,dynein binding|GO:0045505,dynein intermediate chain binding|GO:0005515,protein binding|GO:0005488,binding	0	Dynein assembly factor 5, axonemal	DNAAF5;FLJ20397	sp|Q86Y56|DAAF5_HUMAN Dynein assembly factor 5, axonemal OS=Homo sapiens OX=9606 GN=DNAAF5 PE=1 SV=4;tr|H0Y650|H0Y650_HUMAN Dynein assembly factor 5, axonemal (Fragment) OS=Homo sapiens OX=9606 GN=DNAAF5 PE=1 SV=1;tr|E9PGY2|E9PGY2_HUMAN Dynein assembly fac	9	9	93.52	855	105.41	16.8	6934000
Q8IWS0;A0A0D9SGE8;Q5JRC6;B4E138;REV__J3QSD7;REV__Q9NYV4	Q8IWS0	GO:0080090,regulation of primary metabolic process|GO:0019222,regulation of metabolic process|GO:0031326,regulation of cellular biosynthetic process|GO:0031323,regulation of cellular metabolic process|GO:0090304,nucleic acid metabolic process|GO:0044249,cellular biosynthetic process|GO:0034641,cellular nitrogen compound metabolic process|GO:0006807,nitrogen compound metabolic process|GO:0034645,c…	GO:0031974,membrane-enclosed lumen|GO:0043229,intracellular organelle|GO:0043228,non-membrane-bounded organelle|GO:0043227,membrane-bounded organelle|GO:0043226,organelle|GO:0031981,nuclear lumen|GO:0005730,nucleolus|GO:0005634,nucleus|GO:0005654,nucleoplasm|GO:0000776,kinetochore|GO:0005694,chromosome|GO:0000779,condensed chromosome, centromeric region|GO:0000793,condensed chromosome|GO:0000775,…	GO:0042393,histone binding|GO:0019899,enzyme binding|GO:0044877,macromolecular complex binding|GO:0005488,binding|GO:0003676,nucleic acid binding|GO:0003677,DNA binding|GO:1901363,heterocyclic compound binding|GO:0043169,cation binding|GO:0046914,transition metal ion binding|GO:0043167,ion binding|GO:0043021,ribonucleoprotein complex binding|GO:0046872,metal ion binding|GO:0042826,histone deacety…	0	PHD finger protein 6	PHF6	sp|Q8IWS0|PHF6_HUMAN PHD finger protein 6 OS=Homo sapiens OX=9606 GN=PHF6 PE=1 SV=1;tr|A0A0D9SGE8|A0A0D9SGE8_HUMAN PHD finger protein 6 OS=Homo sapiens OX=9606 GN=PHF6 PE=1 SV=1;tr|Q5JRC6|Q5JRC6_HUMAN PHD finger protein 6 OS=Homo sapiens OX=9606 GN=PHF6 PE	9	9	41.29	365	97.111	30.1	8177900
Q8TDR3;Q9UHI6;Q8NEH0;Q8IYV2;E9PJ60;Q9H4N4	Q8TDR3	GO:0000244,spliceosomal tri-snRNP complex assembly|GO:0080090,regulation of primary metabolic process|GO:0019222,regulation of metabolic process|GO:0048468,cell development|GO:0007292,female gamete generation|GO:1901362,organic cyclic compound biosynthetic process|GO:0071840,cellular component organization or biogenesis|GO:0044710,single-organism metabolic process|GO:0044711,single-organism biosy…	GO:0032797,SMN complex|GO:0031974,membrane-enclosed lumen|GO:0043229,intracellular organelle|GO:0043228,non-membrane-bounded organelle|GO:0043227,membrane-bounded organelle|GO:0043226,organelle|GO:0005856,cytoskeleton|GO:0016604,nuclear body|GO:0031981,nuclear lumen|GO:0005634,nucleus|GO:0016020,membrane|GO:0005654,nucleoplasm|GO:0044451,nucleoplasm part|GO:0005737,cytoplasm|GO:0017053,transcript…	GO:0016887,ATPase activity|GO:0008026,ATP-dependent helicase activity|GO:0035639,purine ribonucleoside triphosphate binding|GO:0005488,binding|GO:0003676,nucleic acid binding|GO:0003677,DNA binding|GO:0008186,RNA-dependent ATPase activity|GO:0043167,ion binding|GO:1901363,heterocyclic compound binding|GO:0001883,purine nucleoside binding|GO:0001882,nucleoside binding|GO:0043168,anion binding|GO:0…	hsa03013,RNA transport	Probable ATP-dependent RNA helicase DDX20	DDX20	tr|Q8TDR3|Q8TDR3_HUMAN DEAD-box corepressor DP103 OS=Homo sapiens OX=9606 GN=DDX20 PE=2 SV=1;sp|Q9UHI6|DDX20_HUMAN Probable ATP-dependent RNA helicase DDX20 OS=Homo sapiens OX=9606 GN=DDX20 PE=1 SV=2;tr|Q8NEH0|Q8NEH0_HUMAN DEAD (Asp-Glu-Ala-Asp) box polype	9	9	92.219	824	116.94	17.7	21410000
Q9NZI8;D3DTW3	Q9NZI8	GO:0080090,regulation of primary metabolic process|GO:0019222,regulation of metabolic process|GO:0048468,cell development|GO:0022013,pallium cell proliferation in forebrain|GO:0060322,head development|GO:0042035,regulation of cytokine biosynthetic process|GO:0070934,CRD-mediated mRNA stabilization|GO:0051716,cellular response to stimulus|GO:0048863,stem cell differentiation|GO:0010605,negative re…	GO:0035770,ribonucleoprotein granule|GO:0030427,site of polarized growth|GO:0030426,growth cone|GO:0030425,dendrite|GO:0030424,axon|GO:0030175,filopodium|GO:0043229,intracellular organelle|GO:0043228,non-membrane-bounded organelle|GO:0036464,cytoplasmic ribonucleoprotein granule|GO:0043232,intracellular non-membrane-bounded organelle|GO:0070937,CRD-mediated mRNA stability complex|GO:0043227,membr…	GO:0005488,binding|GO:0003729,mRNA binding|GO:0005515,protein binding|GO:0097159,organic cyclic compound binding|GO:0044822,poly(A) RNA binding|GO:0000166,nucleotide binding|GO:0036094,small molecule binding|GO:0003723,RNA binding|GO:0003676,nucleic acid binding|GO:0048027,mRNA 5'-UTR binding|GO:0045182,translation regulator activity|GO:1901363,heterocyclic compound binding|GO:1901265,nucleoside …	hsa05206,MicroRNAs in cancer	Insulin-like growth factor 2 mRNA-binding protein 1	IGF2BP1	sp|Q9NZI8|IF2B1_HUMAN Insulin-like growth factor 2 mRNA-binding protein 1 OS=Homo sapiens OX=9606 GN=IGF2BP1 PE=1 SV=2;tr|D3DTW3|D3DTW3_HUMAN Insulin-like growth factor 2 mRNA binding protein 1 deltaN CRDBP OS=Homo sapiens OX=9606 GN=IGF2BP1 PE=2 SV=1	10	9	63.48	577	210.74	22.4	17431000
A0A024R4M0;P46781;B5MCT8;C9JM19;B7Z732;A5D904;F2Z3C0;A8MXK4	A0A024R4M0	GO:0034250,positive regulation of cellular amide metabolic process|GO:1901566,organonitrogen compound biosynthetic process|GO:0006450,regulation of translational fidelity|GO:0080090,regulation of primary metabolic process|GO:0019222,regulation of metabolic process|GO:0009891,positive regulation of biosynthetic process|GO:0051246,regulation of protein metabolic process|GO:0031325,positive regulati…	GO:0032040,small-subunit processome|GO:0015935,small ribosomal subunit|GO:0030686,90S preribosome|GO:0031974,membrane-enclosed lumen|GO:0030684,preribosome|GO:0043229,intracellular organelle|GO:0043228,non-membrane-bounded organelle|GO:0043227,membrane-bounded organelle|GO:0043226,organelle|GO:0005737,cytoplasm|GO:0031981,nuclear lumen|GO:0005730,nucleolus|GO:0005634,nucleus|GO:0030529,intracellu…	GO:0005515,protein binding|GO:0097159,organic cyclic compound binding|GO:0044822,poly(A) RNA binding|GO:0019843,rRNA binding|GO:0003735,structural constituent of ribosome|GO:0003723,RNA binding|GO:0003676,nucleic acid binding|GO:0030515,snoRNA binding|GO:0005198,structural molecule activity|GO:1901363,heterocyclic compound binding|GO:0005488,binding	hsa03008,Ribosome biogenesis in eukaryotes	40S ribosomal protein S9	RPS9	tr|A0A024R4M0|A0A024R4M0_HUMAN 40S ribosomal protein S9 OS=Homo sapiens OX=9606 GN=RPS9 PE=1 SV=1;sp|P46781|RS9_HUMAN 40S ribosomal protein S9 OS=Homo sapiens OX=9606 GN=RPS9 PE=1 SV=3;tr|B5MCT8|B5MCT8_HUMAN 40S ribosomal protein S9 OS=Homo sapiens OX=9606	8	8	22.591	194	77.731	37.6	54155000
A0A024RBH2;Q07065;B3KVX6;Q8TB01;Q6NWZ1	A0A024RBH2	GO:0006887,exocytosis|GO:0042119,neutrophil activation|GO:0001775,cell activation|GO:0043412,macromolecule modification|GO:0045321,leukocyte activation|GO:0032940,secretion by cell|GO:0006807,nitrogen compound metabolic process|GO:0044699,single-organism process|GO:0002283,neutrophil activation involved in immune response|GO:0002443,leukocyte mediated immunity|GO:0044260,cellular macromolecule me…	GO:0016020,membrane|GO:0005783,endoplasmic reticulum|GO:0005789,endoplasmic reticulum membrane|GO:0042175,nuclear outer membrane-endoplasmic reticulum membrane network|GO:0043229,intracellular organelle|GO:0043228,non-membrane-bounded organelle|GO:0043227,membrane-bounded organelle|GO:0043226,organelle|GO:0031224,intrinsic component of membrane|GO:0005856,cytoskeleton|GO:0031982,vesicle|GO:001602…	GO:0097159,organic cyclic compound binding|GO:0044822,poly(A) RNA binding|GO:0005488,binding|GO:0003676,nucleic acid binding|GO:1901363,heterocyclic compound binding|GO:0003723,RNA binding	hsa04141,Protein processing in endoplasmic reticulum	Cytoskeleton-associated protein 4	CKAP4	tr|A0A024RBH2|A0A024RBH2_HUMAN Cytoskeleton-associated protein 4, isoform CRA_c OS=Homo sapiens OX=9606 GN=CKAP4 PE=4 SV=1;sp|Q07065|CKAP4_HUMAN Cytoskeleton-associated protein 4 OS=Homo sapiens OX=9606 GN=CKAP4 PE=1 SV=2;tr|B3KVX6|B3KVX6_HUMAN cDNA FLJ416	8	8	66.022	602	323.31	14.1	11736000
A0A0S2Z491;P06748;A0A140VJQ2;A4ZU86;A0A0S2Z4G7;Q9BTI9;Q9NX34;V9HVU7;A0A024RAP1;E5RI98;A0A024R3V9;E5RGW4	A0A0S2Z491	GO:0032069,regulation of nuclease activity|GO:0051169,nuclear transport|GO:0043549,regulation of kinase activity|GO:0019220,regulation of phosphate metabolic process|GO:0080090,regulation of primary metabolic process|GO:0019222,regulation of metabolic process|GO:0048583,regulation of response to stimulus|GO:0008104,protein localization|GO:0031055,chromatin remodeling at centromere|GO:0007165,sign…	GO:0031974,membrane-enclosed lumen|GO:0043229,intracellular organelle|GO:0043228,non-membrane-bounded organelle|GO:0031616,spindle pole centrosome|GO:0005924,cell-substrate adherens junction|GO:0005815,microtubule organizing center|GO:0043227,membrane-bounded organelle|GO:0043226,organelle|GO:0030054,cell junction|GO:0030055,cell-substrate junction|GO:0005856,cytoskeleton|GO:0005819,spindle|GO:00…	GO:0042393,histone binding|GO:0019207,kinase regulator activity|GO:0019899,enzyme binding|GO:0044877,macromolecular complex binding|GO:0005488,binding|GO:0003676,nucleic acid binding|GO:0004857,enzyme inhibitor activity|GO:0098772,molecular function regulator|GO:1901363,heterocyclic compound binding|GO:0030957,Tat protein binding|GO:0003713,transcription coactivator activity|GO:0003712,transcript…	0	Nucleophosmin	NPM1	tr|A0A0S2Z491|A0A0S2Z491_HUMAN Nucleophosmin isoform 2 (Fragment) OS=Homo sapiens OX=9606 GN=NPM1 PE=2 SV=1;sp|P06748|NPM_HUMAN Nucleophosmin OS=Homo sapiens OX=9606 GN=NPM1 PE=1 SV=2;tr|A0A140VJQ2|A0A140VJQ2_HUMAN Testicular tissue protein Li 128 OS=Homo	8	8	32.575	294	187.11	27.6	59833000
A0A140VJW5;P14868;D3DP78;Q53R85;C9J7S3;C9JLC1;Q53T60;H7C278;H7BZ35;C9JQM9	A0A140VJW5	GO:0022607,cellular component assembly|GO:0070271,protein complex biogenesis|GO:0043933,macromolecular complex subunit organization|GO:0019752,carboxylic acid metabolic process|GO:0090304,nucleic acid metabolic process|GO:0044249,cellular biosynthetic process|GO:0034641,cellular nitrogen compound metabolic process|GO:0006807,nitrogen compound metabolic process|GO:0044281,small molecule metabolic …	GO:0005737,cytoplasm|GO:0005622,intracellular|GO:0043230,extracellular organelle|GO:0031982,vesicle|GO:0044421,extracellular region part|GO:0043227,membrane-bounded organelle|GO:0005829,cytosol|GO:0016020,membrane|GO:0044464,cell part|GO:0005623,cell|GO:0031988,membrane-bounded vesicle|GO:0044444,cytoplasmic part|GO:0005576,extracellular region|GO:0044424,intracellular part|GO:1903561,extracellul…	GO:0035639,purine ribonucleoside triphosphate binding|GO:0005488,binding|GO:0003676,nucleic acid binding|GO:0043167,ion binding|GO:1901363,heterocyclic compound binding|GO:0001883,purine nucleoside binding|GO:0001882,nucleoside binding|GO:0043168,anion binding|GO:0004812,aminoacyl-tRNA ligase activity|GO:0004815,aspartate-tRNA ligase activity|GO:0000166,nucleotide binding|GO:1901265,nucleoside ph…	hsa00970,Aminoacyl-tRNA biosynthesis	Aspartate--tRNA ligase, cytoplasmic	DARS	tr|A0A140VJW5|A0A140VJW5_HUMAN Testicular tissue protein Li 192 OS=Homo sapiens OX=9606 PE=2 SV=1;sp|P14868|SYDC_HUMAN Aspartate--tRNA ligase, cytoplasmic OS=Homo sapiens OX=9606 GN=DARS PE=1 SV=2;tr|D3DP78|D3DP78_HUMAN Aspartyl-tRNA synthetase, isoform CR	8	8	57.136	501	232.38	18.2	19282000
A0A140VK12;Q9UBF2;Q9H9B7;B3KND4;Q9NUP3;Q9H279;Q9NSM7	A0A140VK12	GO:0008104,protein localization|GO:0050688,regulation of defense response to virus|GO:0032101,regulation of response to external stimulus|GO:0006950,response to stress|GO:0048583,regulation of response to stimulus|GO:0051607,defense response to virus|GO:0002495,antigen processing and presentation of peptide antigen via MHC class II|GO:0061024,membrane organization|GO:0044403,symbiosis, encompassi…	GO:0098796,membrane protein complex|GO:0000323,lytic vacuole|GO:0030139,endocytic vesicle|GO:0031984,organelle subcompartment|GO:0043229,intracellular organelle|GO:0030117,membrane coat|GO:0005773,vacuole|GO:0030131,clathrin adaptor complex|GO:0030119,AP-type membrane coat adaptor complex|GO:0005774,vacuolar membrane|GO:0030135,coated vesicle|GO:0043226,organelle|GO:0030136,clathrin-coated vesicl…	GO:0008565,protein transporter activity|GO:0022892,substrate-specific transporter activity|GO:0005215,transporter activity|GO:0019899,enzyme binding|GO:0019901,protein kinase binding|GO:0019900,kinase binding|GO:0005488,binding|GO:0005515,protein binding|GO:0015197,peptide transporter activity|GO:0030276,clathrin binding	hsa04142,Lysosome|hsa05170,Human immunodeficiency virus 1 infection	Coatomer subunit gamma-2;Coatomer subunit gamma	COPG2	tr|A0A140VK12|A0A140VK12_HUMAN Coatomer subunit gamma OS=Homo sapiens OX=9606 PE=2 SV=1;sp|Q9UBF2|COPG2_HUMAN Coatomer subunit gamma-2 OS=Homo sapiens OX=9606 GN=COPG2 PE=1 SV=1;tr|Q9H9B7|Q9H9B7_HUMAN Coatomer subunit gamma OS=Homo sapiens OX=9606 PE=2 SV=	10	8	97.621	871	46.575	14.8	9580200
A0A384N6H1;P13639;Q8TA90;B4DPU3;Q6PK56;B4DRE8;B4DMC6;Q6W6M8	A0A384N6H1	GO:0080090,regulation of primary metabolic process|GO:0019222,regulation of metabolic process|GO:0044710,single-organism metabolic process|GO:0044711,single-organism biosynthetic process|GO:0010604,positive regulation of macromolecule metabolic process|GO:0010608,posttranscriptional regulation of gene expression|GO:0043043,peptide biosynthetic process|GO:0002244,hematopoietic progenitor cell diff…	GO:0016234,inclusion body|GO:0016235,aggresome|GO:0043229,intracellular organelle|GO:0071944,cell periphery|GO:0030529,intracellular ribonucleoprotein complex|GO:0043227,membrane-bounded organelle|GO:0043226,organelle|GO:0005737,cytoplasm|GO:0031982,vesicle|GO:0005634,nucleus|GO:0016020,membrane|GO:0031988,membrane-bounded vesicle|GO:0005886,plasma membrane|GO:0032991,macromolecular complex|GO:19…	GO:0035639,purine ribonucleoside triphosphate binding|GO:0019899,enzyme binding|GO:0005488,binding|GO:0003676,nucleic acid binding|GO:0043167,ion binding|GO:1901363,heterocyclic compound binding|GO:0001883,purine nucleoside binding|GO:0001882,nucleoside binding|GO:0043168,anion binding|GO:0016462,pyrophosphatase activity|GO:0000166,nucleotide binding|GO:0032561,guanyl ribonucleotide binding|GO:19…	hsa04152,AMPK signaling pathway|hsa04921,Oxytocin signaling pathway	Elongation factor 2	EEF2	tr|A0A384N6H1|A0A384N6H1_HUMAN Epididymis secretory sperm binding protein OS=Homo sapiens OX=9606 PE=2 SV=1;sp|P13639|EF2_HUMAN Elongation factor 2 OS=Homo sapiens OX=9606 GN=EEF2 PE=1 SV=4;tr|Q8TA90|Q8TA90_HUMAN Similar to Elongation factor 2b (Fragment)	9	8	95.337	858	95.449	11.8	17878000
Q6NZ55;A8K4C8;P26373;J3KS98;J3QSB4;O60250;H3BUK8;H3BTH3;B4DGL7	Q6NZ55	GO:0008104,protein localization|GO:0061024,membrane organization|GO:1901362,organic cyclic compound biosynthetic process|GO:1901360,organic cyclic compound metabolic process|GO:1901361,organic cyclic compound catabolic process|GO:0070727,cellular macromolecule localization|GO:0043043,peptide biosynthetic process|GO:0044419,interspecies interaction between organisms|GO:0019058,viral life cycle|GO:…	GO:0015934,large ribosomal subunit|GO:0022625,cytosolic large ribosomal subunit|GO:0031974,membrane-enclosed lumen|GO:0043229,intracellular organelle|GO:0043228,non-membrane-bounded organelle|GO:0022626,cytosolic ribosome|GO:0043227,membrane-bounded organelle|GO:0043226,organelle|GO:0005737,cytoplasm|GO:0031981,nuclear lumen|GO:0005730,nucleolus|GO:0005634,nucleus|GO:0016020,membrane|GO:0030529,i…	GO:0005515,protein binding|GO:0097159,organic cyclic compound binding|GO:0044822,poly(A) RNA binding|GO:0005198,structural molecule activity|GO:0003735,structural constituent of ribosome|GO:0003723,RNA binding|GO:0003676,nucleic acid binding|GO:1901363,heterocyclic compound binding|GO:0005488,binding	hsa03010,Ribosome	60S ribosomal protein L13	RPL13	tr|Q6NZ55|Q6NZ55_HUMAN 60S ribosomal protein L13 OS=Homo sapiens OX=9606 GN=RPL13 PE=1 SV=1;tr|A8K4C8|A8K4C8_HUMAN 60S ribosomal protein L13 OS=Homo sapiens OX=9606 GN=RPL13 PE=2 SV=1;sp|P26373|RL13_HUMAN 60S ribosomal protein L13 OS=Homo sapiens OX=9606 G	8	8	24.265	211	175.09	28.9	127940000
Q7Z726;A8K7D9;P52292;J3QLL0;J3KS65;J3QL07	Q7Z726	GO:0034504,protein localization to nucleus|GO:0051169,nuclear transport|GO:0044238,primary metabolic process|GO:0019221,cytokine-mediated signaling pathway|GO:0019222,regulation of metabolic process|GO:0031323,regulation of cellular metabolic process|GO:0090304,nucleic acid metabolic process|GO:0034641,cellular nitrogen compound metabolic process|GO:0006807,nitrogen compound metabolic process|GO:…	GO:0031974,membrane-enclosed lumen|GO:0043229,intracellular organelle|GO:0043227,membrane-bounded organelle|GO:0043226,organelle|GO:0005737,cytoplasm|GO:0031981,nuclear lumen|GO:0005634,nucleus|GO:0016020,membrane|GO:0005654,nucleoplasm|GO:0043231,intracellular membrane-bounded organelle|GO:0043233,organelle lumen|GO:0005829,cytosol|GO:0044464,cell part|GO:0005623,cell|GO:0005622,intracellular|GO…	GO:0008565,protein transporter activity|GO:0022892,substrate-specific transporter activity|GO:0042277,peptide binding|GO:0005048,signal sequence binding|GO:0005515,protein binding|GO:0008139,nuclear localization sequence binding|GO:0005215,transporter activity|GO:0044822,poly(A) RNA binding|GO:0019899,enzyme binding|GO:0003723,RNA binding|GO:0003676,nucleic acid binding|GO:0033218,amide binding|G…	hsa05164,Influenza A	Importin subunit alpha;Importin subunit alpha-1	KPNA2	tr|Q7Z726|Q7Z726_HUMAN Importin subunit alpha OS=Homo sapiens OX=9606 GN=KPNA2 PE=1 SV=1;tr|A8K7D9|A8K7D9_HUMAN Importin subunit alpha OS=Homo sapiens OX=9606 PE=2 SV=1;sp|P52292|IMA1_HUMAN Importin subunit alpha-1 OS=Homo sapiens OX=9606 GN=KPNA2 PE=1 SV=	8	8	57.875	529	128.42	23.1	15052000
G3V4W0;B4DY08;B2R5W2;G3V4C1;B2R603;G3V2Q1;A8K9A4;P07910;G3V576;B3KX96;B4DQQ2;G3V2D6;D3DPI2;G3V5V7;G3V555;G3V575;G3V5X6;G3V3K6;G3V251;A0A0G2JNQ3;O60812;B2RXH8;B4DMJ1;B4DSU6;Q6PKD2;A0A0G2JPF8;P0DMR1;B7ZW38;G3V4M8;Q569J8;G3V2H6	G3V4W0	0	GO:0032991,macromolecular complex|GO:0043231,intracellular membrane-bounded organelle|GO:0005634,nucleus|GO:0044464,cell part|GO:0005623,cell|GO:0030529,intracellular ribonucleoprotein complex|GO:0043229,intracellular organelle|GO:0044424,intracellular part|GO:0005622,intracellular|GO:0043227,membrane-bounded organelle|GO:0043226,organelle|GO:1990904,ribonucleoprotein complex	GO:0097159,organic cyclic compound binding|GO:0044822,poly(A) RNA binding|GO:0000166,nucleotide binding|GO:0036094,small molecule binding|GO:0003723,RNA binding|GO:0003676,nucleic acid binding|GO:1901363,heterocyclic compound binding|GO:1901265,nucleoside phosphate binding|GO:0005488,binding	hsa03040,Spliceosome	Heterogeneous nuclear ribonucleoproteins C1/C2	HNRNPC;hCG_1641229	tr|G3V4W0|G3V4W0_HUMAN Heterogeneous nuclear ribonucleoproteins C1/C2 (Fragment) OS=Homo sapiens OX=9606 GN=HNRNPC PE=1 SV=1;tr|B4DY08|B4DY08_HUMAN Heterogeneous nuclear ribonucleoproteins C1/C2 OS=Homo sapiens OX=9606 GN=HNRNPC PE=1 SV=1;tr|B2R5W2|B2R5W2_	8	8	28.916	262	282.28	33.2	50921000
B4E266;B2RCM2;Q9P2J5;B4DER1;Q9H8E3;Q9HAM7;Q9NPU8;Q6NVI4;Q9NVP8;B3KXA9;Q9NVC0;Q0VGM8;Q9P0T1;A0A087WXY1	B4E266	GO:1901566,organonitrogen compound biosynthetic process|GO:0006450,regulation of translational fidelity|GO:0006431,methionyl-tRNA aminoacylation|GO:0080090,regulation of primary metabolic process|GO:0019222,regulation of metabolic process|GO:0051246,regulation of protein metabolic process|GO:0031323,regulation of cellular metabolic process|GO:0019752,carboxylic acid metabolic process|GO:0090304,n…	GO:0005737,cytoplasm|GO:0043231,intracellular membrane-bounded organelle|GO:0005829,cytosol|GO:0044464,cell part|GO:0044444,cytoplasmic part|GO:0005623,cell|GO:0043226,organelle|GO:0043229,intracellular organelle|GO:0044424,intracellular part|GO:0005622,intracellular|GO:0043227,membrane-bounded organelle|GO:0005634,nucleus|GO:0017101,aminoacyl-tRNA synthetase multienzyme complex|GO:0000323,lytic …	GO:0035639,purine ribonucleoside triphosphate binding|GO:0005488,binding|GO:0002161,aminoacyl-tRNA editing activity|GO:0043167,ion binding|GO:1901363,heterocyclic compound binding|GO:0001883,purine nucleoside binding|GO:0001882,nucleoside binding|GO:0043168,anion binding|GO:0004812,aminoacyl-tRNA ligase activity|GO:0000166,nucleotide binding|GO:1901265,nucleoside phosphate binding|GO:0032549,ribo…	hsa00970,Aminoacyl-tRNA biosynthesis	Leucine--tRNA ligase, cytoplasmic	LARS	tr|B4E266|B4E266_HUMAN cDNA FLJ58466, highly similar to Leucyl-tRNA synthetase, cytoplasmic OS=Homo sapiens OX=9606 PE=2 SV=1;tr|B2RCM2|B2RCM2_HUMAN cDNA, FLJ96156, highly similar to Homo sapiens leucyl-tRNA synthetase (LARS), mRNA OS=Homo sapiens OX=9606	8	8	129.19	1130	63.195	8.8	8173800
B4DY23;Q54A51;P35613;B4DNE1;A0A087WUV8;A0A087X2B5;I3L192;A8MZ77;R4GMX5;A0A346RCR1;A0A346RCP0;R4GN83;A0A2R8YDZ0	B4DY23	GO:0008104,protein localization|GO:0007599,hemostasis|GO:0007596,blood coagulation|GO:0061024,membrane organization|GO:0007009,plasma membrane organization|GO:0007165,signal transduction|GO:0007166,cell surface receptor signaling pathway|GO:0090002,establishment of protein localization to plasma membrane|GO:0071840,cellular component organization or biogenesis|GO:0044710,single-organism metabolic…	GO:0005887,integral component of plasma membrane|GO:0044421,extracellular region part|GO:0048770,pigment granule|GO:0002080,acrosomal membrane|GO:0043229,intracellular organelle|GO:0071944,cell periphery|GO:0001669,acrosomal vesicle|GO:0005924,cell-substrate adherens junction|GO:0005925,focal adhesion|GO:0043227,membrane-bounded organelle|GO:0043226,organelle|GO:0030054,cell junction|GO:0030055,c…	GO:0030246,carbohydrate binding|GO:0005488,binding|GO:0005515,protein binding|GO:0005537,mannose binding|GO:0048029,monosaccharide binding|GO:0022891,substrate-specific transmembrane transporter activity|GO:0036094,small molecule binding|GO:0022892,substrate-specific transporter activity|GO:0005342,organic acid transmembrane transporter activity|GO:0008028,monocarboxylic acid transmembrane transp…	0	Basigin	hEMMPRIN;BSG	tr|B4DY23|B4DY23_HUMAN cDNA FLJ61188, highly similar to Basigin OS=Homo sapiens OX=9606 PE=2 SV=1;tr|Q54A51|Q54A51_HUMAN Basigin (Ok blood group), isoform CRA_a OS=Homo sapiens OX=9606 GN=hEMMPRIN PE=2 SV=1;sp|P35613|BASI_HUMAN Basigin OS=Homo sapiens OX=9	8	8	28.432	262	123.66	37.8	16064000
F5GZQ3;B4DY96;P55084;B4DDC9;D6W539;B5MD38;C9JEY0;C9JE81;Q92799;C9K0M0	F5GZQ3	GO:0034440,lipid oxidation|GO:0006631,fatty acid metabolic process|GO:0006650,glycerophospholipid metabolic process|GO:0006635,fatty acid beta-oxidation|GO:0032048,cardiolipin metabolic process|GO:0019752,carboxylic acid metabolic process|GO:0044248,cellular catabolic process|GO:0009062,fatty acid catabolic process|GO:0044281,small molecule metabolic process|GO:0044282,small molecule catabolic pr…	GO:0005783,endoplasmic reticulum|GO:0044464,cell part|GO:0031974,membrane-enclosed lumen|GO:0031975,envelope|GO:0043229,intracellular organelle|GO:0043228,non-membrane-bounded organelle|GO:0042645,mitochondrial nucleoid|GO:0043227,membrane-bounded organelle|GO:0043226,organelle|GO:0005737,cytoplasm|GO:0070062,extracellular exosome|GO:0005743,mitochondrial inner membrane|GO:0098805,whole membrane|…	GO:0005488,binding|GO:0003676,nucleic acid binding|GO:0003857,3-hydroxyacyl-CoA dehydrogenase activity|GO:1901363,heterocyclic compound binding|GO:0016491,oxidoreductase activity|GO:0016829,lyase activity|GO:0004300,enoyl-CoA hydratase activity|GO:0016740,transferase activity|GO:0016746,transferase activity, transferring acyl groups|GO:0016747,transferase activity, transferring acyl groups other …	hsa00062,Fatty acid elongation|hsa01212,Fatty acid metabolism|hsa00280,Valine, leucine and isoleucine degradation|hsa00071,Fatty acid degradation|hsa01100,Metabolic pathways	Trifunctional enzyme subunit beta, mitochondrial;3-ketoacyl-CoA thiolase	HADHB	tr|F5GZQ3|F5GZQ3_HUMAN Trifunctional enzyme subunit beta, mitochondrial OS=Homo sapiens OX=9606 GN=HADHB PE=1 SV=1;tr|B4DY96|B4DY96_HUMAN cDNA FLJ55769, highly similar to Trifunctional enzyme subunit beta, mitochondrial OS=Homo sapiens OX=9606 PE=2 SV=1;sp	8	8	49.597	459	65.435	22.9	10045000
E9KL44;H0YFD6;P40939;B4DRH6;A0A2R8Y4F5;B4DDZ5;A0A2R8YG21;A0A2R8Y688;V9GZL3	E9KL44	GO:0034440,lipid oxidation|GO:0006631,fatty acid metabolic process|GO:0006650,glycerophospholipid metabolic process|GO:0006635,fatty acid beta-oxidation|GO:0050896,response to stimulus|GO:0032048,cardiolipin metabolic process|GO:0019752,carboxylic acid metabolic process|GO:0044248,cellular catabolic process|GO:0009062,fatty acid catabolic process|GO:0044281,small molecule metabolic process|GO:004…	GO:0044464,cell part|GO:0031974,membrane-enclosed lumen|GO:0031975,envelope|GO:0043229,intracellular organelle|GO:0043228,non-membrane-bounded organelle|GO:0042645,mitochondrial nucleoid|GO:0043227,membrane-bounded organelle|GO:0043226,organelle|GO:0005737,cytoplasm|GO:0031090,organelle membrane|GO:0070013,intracellular organelle lumen|GO:0036125,fatty acid beta-oxidation multienzyme complex|GO:0…	GO:0051287,NAD binding|GO:0044877,macromolecular complex binding|GO:0005488,binding|GO:0003857,3-hydroxyacyl-CoA dehydrogenase activity|GO:1901363,heterocyclic compound binding|GO:1901265,nucleoside phosphate binding|GO:0016491,oxidoreductase activity|GO:1901681,sulfur compound binding|GO:0050662,coenzyme binding|GO:0016829,lyase activity|GO:0000062,fatty-acyl-CoA binding|GO:0000166,nucleotide bi…	hsa00310,Lysine degradation|hsa00062,Fatty acid elongation|hsa01100,Metabolic pathways|hsa00071,Fatty acid degradation|hsa01200,Carbon metabolism|hsa00280,Valine, leucine and isoleucine degradation|hsa00640,Propanoate metabolism|hsa00380,Tryptophan metabolism|hsa01212,Fatty acid metabolism|hsa00650,Butanoate metabolism|hsa00410,beta-Alanine metabolism	Trifunctional enzyme subunit alpha, mitochondrial;Long-chain enoyl-CoA hydratase;Long chain 3-hydroxyacyl-CoA dehydrogenase	HADHA	tr|E9KL44|E9KL44_HUMAN Epididymis tissue sperm binding protein Li 14m OS=Homo sapiens OX=9606 PE=2 SV=1;tr|H0YFD6|H0YFD6_HUMAN Trifunctional enzyme subunit alpha, mitochondrial OS=Homo sapiens OX=9606 GN=HADHA PE=1 SV=2;sp|P40939|ECHA_HUMAN Trifunctional e	8	8	82.999	763	222.56	16.4	10595000
J3KPX7;Q99623;F5GY37;F5GWA7;B4DW05;F5H3X6;Q9BXV3;U3KPZ5;F5H2D2;A0A3G2KQ93;F5H0C5	J3KPX7	GO:0051169,nuclear transport|GO:0008104,protein localization|GO:0019220,regulation of phosphate metabolic process|GO:0080090,regulation of primary metabolic process|GO:0019222,regulation of metabolic process|GO:0060429,epithelium development|GO:0031536,positive regulation of exit from mitosis|GO:0048585,negative regulation of response to stimulus|GO:0030518,intracellular steroid hormone receptor …	GO:0044421,extracellular region part|GO:0044464,cell part|GO:0031974,membrane-enclosed lumen|GO:0031975,envelope|GO:0043229,intracellular organelle|GO:0071944,cell periphery|GO:0005622,intracellular|GO:0043227,membrane-bounded organelle|GO:0043226,organelle|GO:0034399,nuclear periphery|GO:0070062,extracellular exosome|GO:0031981,nuclear lumen|GO:0005743,mitochondrial inner membrane|GO:0005634,nuc…	GO:0008022,protein C-terminus binding|GO:0035258,steroid hormone receptor binding|GO:0047485,protein N-terminus binding|GO:0030331,estrogen receptor binding|GO:0033218,amide binding|GO:0035257,nuclear hormone receptor binding|GO:0005488,binding|GO:0005515,protein binding|GO:0051427,hormone receptor binding|GO:0005102,receptor binding|GO:0008134,transcription factor binding|GO:0046625,sphingolipid…	0	Prohibitin-2	PHB2	tr|J3KPX7|J3KPX7_HUMAN Prohibitin-2 OS=Homo sapiens OX=9606 GN=PHB2 PE=1 SV=2;sp|Q99623|PHB2_HUMAN Prohibitin-2 OS=Homo sapiens OX=9606 GN=PHB2 PE=1 SV=2;tr|F5GY37|F5GY37_HUMAN Prohibitin-2 OS=Homo sapiens OX=9606 GN=PHB2 PE=1 SV=1;tr|F5GWA7|F5GWA7_HUMAN P	8	8	33.239	298	56.366	28.2	54327000
K9JA46;P07900;Q2VPJ6;Q8TBA7;O75322;Q86U12;Q96HX7;G3V2J8;B4DTA5;Q86SX1;Q14568;Q58FG0	K9JA46	GO:0008104,protein localization|GO:0006909,phagocytosis|GO:0019222,regulation of metabolic process|GO:0000086,G2/M transition of mitotic cell cycle|GO:0034605,cellular response to heat|GO:0048584,positive regulation of response to stimulus|GO:0048583,regulation of response to stimulus|GO:0009408,response to heat|GO:0061024,membrane organization|GO:0007008,outer mitochondrial membrane organization…	GO:0098590,plasma membrane region|GO:0044421,extracellular region part|GO:0048770,pigment granule|GO:0031974,membrane-enclosed lumen|GO:0030139,endocytic vesicle|GO:0043229,intracellular organelle|GO:0071944,cell periphery|GO:0060205,cytoplasmic membrane-bounded vesicle lumen|GO:0005622,intracellular|GO:0043227,membrane-bounded organelle|GO:0043226,organelle|GO:0005737,cytoplasm|GO:0044433,cytopl…	GO:0016887,ATPase activity|GO:0035639,purine ribonucleoside triphosphate binding|GO:0019899,enzyme binding|GO:0051020,GTPase binding|GO:0044877,macromolecular complex binding|GO:0005488,binding|GO:0003676,nucleic acid binding|GO:0098772,molecular function regulator|GO:1901363,heterocyclic compound binding|GO:0001883,purine nucleoside binding|GO:0001882,nucleoside binding|GO:0043168,anion binding|…	hsa04659,Th17 cell differentiation|hsa05418,Fluid shear stress and atherosclerosis|hsa04612,Antigen processing and presentation|hsa04621,NOD-like receptor signaling pathway|hsa04657,IL-17 signaling pathway|hsa05200,Pathways in cancer|hsa04141,Protein processing in endoplasmic reticulum|hsa04914,Progesterone-mediated oocyte maturation|hsa04915,Estrogen signaling pathway|hsa05215,Prostate cancer|hs…	Heat shock protein HSP 90-alpha	EL52;HSP90AA1	tr|K9JA46|K9JA46_HUMAN Epididymis luminal secretory protein 52 OS=Homo sapiens OX=9606 GN=EL52 PE=2 SV=1;sp|P07900|HS90A_HUMAN Heat shock protein HSP 90-alpha OS=Homo sapiens OX=9606 GN=HSP90AA1 PE=1 SV=5;tr|Q2VPJ6|Q2VPJ6_HUMAN HSP90AA1 protein (Fragment)	17	8	84.659	732	279.91	23.9	80658000
O94906	O94906	GO:0000244,spliceosomal tri-snRNP complex assembly|GO:0080090,regulation of primary metabolic process|GO:0019222,regulation of metabolic process|GO:0000377,RNA splicing, via transesterification reactions with bulged adenosine as nucleophile|GO:1901362,organic cyclic compound biosynthetic process|GO:0071840,cellular component organization or biogenesis|GO:0000245,spliceosomal complex assembly|GO:0…	GO:0071001,U4/U6 snRNP|GO:0031974,membrane-enclosed lumen|GO:0043229,intracellular organelle|GO:0043227,membrane-bounded organelle|GO:0043226,organelle|GO:0016607,nuclear speck|GO:0097525,spliceosomal snRNP complex|GO:0016604,nuclear body|GO:0031981,nuclear lumen|GO:0005634,nucleus|GO:0016020,membrane|GO:0030529,intracellular ribonucleoprotein complex|GO:0005654,nucleoplasm|GO:0044451,nucleoplasm…	GO:0035258,steroid hormone receptor binding|GO:0005515,protein binding|GO:0035257,nuclear hormone receptor binding|GO:0044822,poly(A) RNA binding|GO:0000988,transcription factor activity, protein binding|GO:0050681,androgen receptor binding|GO:0003712,transcription cofactor activity|GO:0000989,transcription factor activity, transcription factor binding|GO:0003713,transcription coactivator activit…	hsa03040,Spliceosome	Pre-mRNA-processing factor 6	PRPF6	sp|O94906|PRP6_HUMAN Pre-mRNA-processing factor 6 OS=Homo sapiens OX=9606 GN=PRPF6 PE=1 SV=1	8	8	106.92	941	56.584	9.4	5330100
V9HWB9;P00338;B4DJI1;F5GYU2;F5GXY2;F5GXH2;F5H5J4;F5H6W8;F5GZQ4;F5H8H6;F5GXC7;F5GWW2;F5GXU1	V9HWB9	GO:0009167,purine ribonucleoside monophosphate metabolic process|GO:0009165,nucleotide biosynthetic process|GO:0009163,nucleoside biosynthetic process|GO:0009161,ribonucleoside monophosphate metabolic process|GO:1901362,organic cyclic compound biosynthetic process|GO:0042451,purine nucleoside biosynthetic process|GO:0009168,purine ribonucleoside monophosphate biosynthetic process|GO:0044710,singl…	GO:0043229,intracellular organelle|GO:0005929,cilium|GO:0043227,membrane-bounded organelle|GO:0043226,organelle|GO:0005737,cytoplasm|GO:1903561,extracellular vesicle|GO:0031982,vesicle|GO:0031514,motile cilium|GO:0005634,nucleus|GO:0031988,membrane-bounded vesicle|GO:0042995,cell projection|GO:0070062,extracellular exosome|GO:0043230,extracellular organelle|GO:0043231,intracellular membrane-bound…	GO:0016614,oxidoreductase activity, acting on CH-OH group of donors|GO:0016616,oxidoreductase activity, acting on the CH-OH group of donors, NAD or NADP as acceptor|GO:0003824,catalytic activity|GO:0004457,lactate dehydrogenase activity|GO:0004459,L-lactate dehydrogenase activity|GO:0016491,oxidoreductase activity	hsa00270,Cysteine and methionine metabolism|hsa00620,Pyruvate metabolism|hsa01100,Metabolic pathways|hsa05230,Central carbon metabolism in cancer|hsa04066,HIF-1 signaling pathway|hsa00640,Propanoate metabolism|hsa00010,Glycolysis / Gluconeogenesis|hsa04922,Glucagon signaling pathway	L-lactate dehydrogenase;L-lactate dehydrogenase A chain	HEL-S-133P;LDHA	tr|V9HWB9|V9HWB9_HUMAN L-lactate dehydrogenase OS=Homo sapiens OX=9606 GN=HEL-S-133P PE=2 SV=1;sp|P00338|LDHA_HUMAN L-lactate dehydrogenase A chain OS=Homo sapiens OX=9606 GN=LDHA PE=1 SV=2;tr|B4DJI1|B4DJI1_HUMAN cDNA FLJ52549, highly similar to L-lactate	9	8	36.688	332	235.86	31.6	42577000
P21333;Q60FE6;Q60FE5;A6NDY9;A0A087WWY3;Q8TES4;Q6NXF2;Q96C61;B4E2F9;B4DTD5;F8WE98;Q86TQ3;H0Y5F3;H0Y5C6;Q2VP91;Q14315;H7C2E7	P21333	GO:0033036,macromolecule localization|GO:0051716,cellular response to stimulus|GO:0019221,cytokine-mediated signaling pathway|GO:0030154,cell differentiation|GO:0048468,cell development|GO:0030036,actin cytoskeleton organization|GO:0014706,striated muscle tissue development|GO:0008104,protein localization|GO:0023052,signaling|GO:0007165,signal transduction|GO:0003382,epithelial cell morphogenesis…	GO:0032432,actin filament bundle|GO:0015629,actin cytoskeleton|GO:0030016,myofibril|GO:0030017,sarcomere|GO:0043229,intracellular organelle|GO:0043228,non-membrane-bounded organelle|GO:0005924,cell-substrate adherens junction|GO:0005925,focal adhesion|GO:0043227,membrane-bounded organelle|GO:0043226,organelle|GO:0030018,Z disc|GO:0042641,actomyosin|GO:0005856,cytoskeleton|GO:0001725,stress fiber|…	GO:0005515,protein binding|GO:0008092,cytoskeletal protein binding|GO:0097159,organic cyclic compound binding|GO:0044822,poly(A) RNA binding|GO:0003779,actin binding|GO:0003723,RNA binding|GO:0003676,nucleic acid binding|GO:1901363,heterocyclic compound binding|GO:0042802,identical protein binding|GO:0005488,binding|GO:0045296,cadherin binding|GO:0050839,cell adhesion molecule binding	hsa05205,Proteoglycans in cancer|hsa05132,Salmonella infection|hsa04510,Focal adhesion|hsa04010,MAPK signaling pathway	Filamin-A	FLNA;FLJ00119	sp|P21333|FLNA_HUMAN Filamin-A OS=Homo sapiens OX=9606 GN=FLNA PE=1 SV=4;tr|Q60FE6|Q60FE6_HUMAN Filamin A OS=Homo sapiens OX=9606 GN=FLNA PE=2 SV=1;tr|Q60FE5|Q60FE5_HUMAN Filamin-A OS=Homo sapiens OX=9606 GN=FLNA PE=1 SV=1;tr|A6NDY9|A6NDY9_HUMAN Filamin A	8	8	280.74	2647	75.643	5.3	3952200
P35606;B4E2C9;H0YAC7;D6R997;D6RBZ7;D6RCL6;D6RBG7;D6RBT6;H0Y938	P35606					Coatomer subunit beta	COPB2	sp|P35606|COPB2_HUMAN Coatomer subunit beta OS=Homo sapiens OX=9606 GN=COPB2 PE=1 SV=2	8	8	102.49	906	92.138	10.8	5630900
P39023;Q8TBW1;Q96QL0;Q9NY85;G5E9G0;B3KS36;H7C422;H7C3M2;B5MCW2;Q9BT63;Q49AJ9;B4DN06;F8WCR1;B2R7Y3;Q92901	P39023	GO:0008104,protein localization|GO:0042254,ribosome biogenesis|GO:0061024,membrane organization|GO:1901362,organic cyclic compound biosynthetic process|GO:0071840,cellular component organization or biogenesis|GO:1901361,organic cyclic compound catabolic process|GO:0051716,cellular response to stimulus|GO:0070727,cellular macromolecule localization|GO:0043043,peptide biosynthetic process|GO:001046…	GO:0015934,large ribosomal subunit|GO:0022625,cytosolic large ribosomal subunit|GO:0031974,membrane-enclosed lumen|GO:0043229,intracellular organelle|GO:0043228,non-membrane-bounded organelle|GO:0022626,cytosolic ribosome|GO:0005924,cell-substrate adherens junction|GO:0005925,focal adhesion|GO:0043227,membrane-bounded organelle|GO:0043226,organelle|GO:0030054,cell junction|GO:0030055,cell-substra…	GO:0097159,organic cyclic compound binding|GO:0044822,poly(A) RNA binding|GO:0005198,structural molecule activity|GO:0003735,structural constituent of ribosome|GO:0003723,RNA binding|GO:0003676,nucleic acid binding|GO:1901363,heterocyclic compound binding|GO:0005488,binding|GO:0008097,5S rRNA binding|GO:0005515,protein binding|GO:0019843,rRNA binding	hsa03010,Ribosome	60S ribosomal protein L3	RPL3;rpl3	sp|P39023|RL3_HUMAN 60S ribosomal protein L3 OS=Homo sapiens OX=9606 GN=RPL3 PE=1 SV=2;tr|Q8TBW1|Q8TBW1_HUMAN Uncharacterized protein (Fragment) OS=Homo sapiens OX=9606 PE=2 SV=1;tr|Q96QL0|Q96QL0_HUMAN Ribosomal protein L3 OS=Homo sapiens OX=9606 GN=RPL3 P	8	8	46.108	403	265.63	25.6	40184000
P50402;Q5HY57;F8WEQ1	P50402	GO:0033157,regulation of intracellular protein transport|GO:0051169,nuclear transport|GO:0051168,nuclear export|GO:0032388,positive regulation of intracellular transport|GO:0051049,regulation of transport|GO:0032386,regulation of intracellular transport|GO:0032387,negative regulation of intracellular transport|GO:0048583,regulation of response to stimulus|GO:0061024,membrane organization|GO:00301…	GO:0016020,membrane|GO:0005783,endoplasmic reticulum|GO:0044464,cell part|GO:0031975,envelope|GO:0042175,nuclear outer membrane-endoplasmic reticulum membrane network|GO:0043229,intracellular organelle|GO:0043228,non-membrane-bounded organelle|GO:0005874,microtubule|GO:0005622,intracellular|GO:0043227,membrane-bounded organelle|GO:0043226,organelle|GO:0031224,intrinsic component of membrane|GO:00…	GO:0015631,tubulin binding|GO:0008092,cytoskeletal protein binding|GO:0003779,actin binding|GO:0048487,beta-tubulin binding|GO:0005488,binding|GO:0005515,protein binding|GO:0045296,cadherin binding|GO:0050839,cell adhesion molecule binding	hsa05410,Hypertrophic cardiomyopathy (HCM)|hsa05412,Arrhythmogenic right ventricular cardiomyopathy (ARVC)|hsa05414,Dilated cardiomyopathy (DCM)	Emerin	EMD	sp|P50402|EMD_HUMAN Emerin OS=Homo sapiens OX=9606 GN=EMD PE=1 SV=1;tr|Q5HY57|Q5HY57_HUMAN Emerin OS=Homo sapiens OX=9606 GN=EMD PE=1 SV=1	8	8	28.994	254	134.23	37	37493000
Q5JR94;P62241;Q5JR95;Q9BS10	Q5JR94	GO:0008104,protein localization|GO:0061024,membrane organization|GO:1901362,organic cyclic compound biosynthetic process|GO:1901360,organic cyclic compound metabolic process|GO:1901361,organic cyclic compound catabolic process|GO:0070727,cellular macromolecule localization|GO:0043043,peptide biosynthetic process|GO:0044419,interspecies interaction between organisms|GO:0019058,viral life cycle|GO:…	GO:0022626,cytosolic ribosome|GO:0022627,cytosolic small ribosomal subunit|GO:0043229,intracellular organelle|GO:0043228,non-membrane-bounded organelle|GO:0005924,cell-substrate adherens junction|GO:0005925,focal adhesion|GO:0043227,membrane-bounded organelle|GO:0043226,organelle|GO:0030054,cell junction|GO:0015935,small ribosomal subunit|GO:0005737,cytoplasm|GO:0031982,vesicle|GO:0005634,nucleus…	GO:0097159,organic cyclic compound binding|GO:0044822,poly(A) RNA binding|GO:0005198,structural molecule activity|GO:0003735,structural constituent of ribosome|GO:0003723,RNA binding|GO:0003676,nucleic acid binding|GO:1901363,heterocyclic compound binding|GO:0005488,binding	hsa03010,Ribosome	40S ribosomal protein S8	RPS8	tr|Q5JR94|Q5JR94_HUMAN 40S ribosomal protein S8 OS=Homo sapiens OX=9606 GN=RPS8 PE=2 SV=1;sp|P62241|RS8_HUMAN 40S ribosomal protein S8 OS=Homo sapiens OX=9606 GN=RPS8 PE=1 SV=2;tr|Q5JR95|Q5JR95_HUMAN 40S ribosomal protein S8 OS=Homo sapiens OX=9606 GN=RPS8	8	8	24.205	208	248.87	40.9	54781000
Q02413	Q02413	GO:0022607,cellular component assembly|GO:0016337,single organismal cell-cell adhesion|GO:0006921,cellular component disassembly involved in execution phase of apoptosis|GO:0097194,execution phase of apoptosis|GO:0016339,calcium-dependent cell-cell adhesion via plasma membrane cell adhesion molecules|GO:0034330,cell junction organization|GO:0050821,protein stabilization|GO:0014070,response to org…	GO:0098590,plasma membrane region|GO:0044421,extracellular region part|GO:0009898,cytoplasmic side of plasma membrane|GO:0043226,organelle|GO:0071944,cell periphery|GO:0098552,side of membrane|GO:0043227,membrane-bounded organelle|GO:0030057,desmosome|GO:0030054,cell junction|GO:0005737,cytoplasm|GO:0045177,apical part of cell|GO:0031982,vesicle|GO:0016021,integral component of membrane|GO:001602…	GO:0043169,cation binding|GO:0015643,toxic substance binding|GO:0045295,gamma-catenin binding|GO:0043167,ion binding|GO:0005509,calcium ion binding|GO:0005515,protein binding|GO:0046872,metal ion binding|GO:0005488,binding	hsa05150,Staphylococcus aureus infection	Desmoglein-1	DSG1	sp|Q02413|DSG1_HUMAN Desmoglein-1 OS=Homo sapiens OX=9606 GN=DSG1 PE=1 SV=2	8	8	113.75	1049	203.92	13.6	24432000
Q59EG8;Q13200;B4DM22;Q9NSM5;Q13041;H7C1H2;C9JPC0;F8WBS8;H7C2Q3	Q59EG8	GO:0080090,regulation of primary metabolic process|GO:0019222,regulation of metabolic process|GO:0048585,negative regulation of response to stimulus|GO:0048584,positive regulation of response to stimulus|GO:0048583,regulation of response to stimulus|GO:0031349,positive regulation of defense response|GO:0030111,regulation of Wnt signaling pathway|GO:0007165,signal transduction|GO:0007166,cell surf…	GO:0022624,proteasome accessory complex|GO:0031974,membrane-enclosed lumen|GO:0043229,intracellular organelle|GO:0043227,membrane-bounded organelle|GO:0043226,organelle|GO:0005737,cytoplasm|GO:0005838,proteasome regulatory particle|GO:0070062,extracellular exosome|GO:0031981,nuclear lumen|GO:0005634,nucleus|GO:0016020,membrane|GO:0031988,membrane-bounded vesicle|GO:0005654,nucleoplasm|GO:0032991,…	GO:0030234,enzyme regulator activity|GO:0098772,molecular function regulator|GO:0005488,binding|GO:0005515,protein binding|GO:0016787,hydrolase activity|GO:0004175,endopeptidase activity|GO:0003824,catalytic activity|GO:0070011,peptidase activity, acting on L-amino acid peptides|GO:0008233,peptidase activity|GO:0140096,catalytic activity, acting on a protein	hsa03050,Proteasome|hsa05169,Epstein-Barr virus infection	26S proteasome non-ATPase regulatory subunit 2	PSMD2;DKFZp564A2282	tr|Q59EG8|Q59EG8_HUMAN Proteasome 26S non-ATPase subunit 2 variant (Fragment) OS=Homo sapiens OX=9606 PE=2 SV=1;sp|Q13200|PSMD2_HUMAN 26S proteasome non-ATPase regulatory subunit 2 OS=Homo sapiens OX=9606 GN=PSMD2 PE=1 SV=3;tr|B4DM22|B4DM22_HUMAN 26S prote	8	8	100.59	913	180.09	10.4	5666800
Q6P2Q9;B4DK16;Q53GM6;I3L0J9;Q6JH02;Q6JH03;I3L1T8;I3L3Z8	Q6P2Q9	GO:0022607,cellular component assembly|GO:0000244,spliceosomal tri-snRNP complex assembly|GO:0043933,macromolecular complex subunit organization|GO:0090304,nucleic acid metabolic process|GO:0034641,cellular nitrogen compound metabolic process|GO:0006807,nitrogen compound metabolic process|GO:0044237,cellular metabolic process|GO:0034622,cellular macromolecular complex assembly|GO:0071840,cellular…	GO:0031974,membrane-enclosed lumen|GO:0043229,intracellular organelle|GO:0043227,membrane-bounded organelle|GO:0043226,organelle|GO:0016607,nuclear speck|GO:0044446,intracellular organelle part|GO:0016604,nuclear body|GO:0031981,nuclear lumen|GO:0005634,nucleus|GO:0016020,membrane|GO:0030529,intracellular ribonucleoprotein complex|GO:0005654,nucleoplasm|GO:0044451,nucleoplasm part|GO:0071013,cata…	GO:0005488,binding|GO:0036002,pre-mRNA binding|GO:0000386,second spliceosomal transesterification activity|GO:0030619,U1 snRNA binding|GO:0005515,protein binding|GO:0097157,pre-mRNA intronic binding|GO:0030620,U2 snRNA binding|GO:0030623,U5 snRNA binding|GO:0031593,polyubiquitin binding|GO:0032182,ubiquitin-like protein binding|GO:1901363,heterocyclic compound binding|GO:0003824,catalytic activit…	hsa03040,Spliceosome	Pre-mRNA-processing-splicing factor 8	PRPF8	sp|Q6P2Q9|PRP8_HUMAN Pre-mRNA-processing-splicing factor 8 OS=Homo sapiens OX=9606 GN=PRPF8 PE=1 SV=2;tr|B4DK16|B4DK16_HUMAN cDNA FLJ57882, highly similar to Pre-mRNA-processing-splicing factor 8 OS=Homo sapiens OX=9606 PE=2 SV=1	8	8	273.6	2335	168.03	4.9	6138800
Q6UWP8;K7ESC4	Q6UWP8					Suprabasin	SBSN	sp|Q6UWP8|SBSN_HUMAN Suprabasin OS=Homo sapiens OX=9606 GN=SBSN PE=1 SV=2	8	8	60.54	590	97.344	29	14498000
Q8N1N4;B4DQ49	Q8N1N4	GO:0032502,developmental process|GO:0022607,cellular component assembly|GO:0048856,anatomical structure development|GO:0060429,epithelium development|GO:0031581,hemidesmosome assembly|GO:0034330,cell junction organization|GO:0009888,tissue development|GO:0016043,cellular component organization|GO:0007044,cell-substrate junction assembly|GO:0044763,single-organism cellular process|GO:0071840,cellu…	GO:0045095,keratin filament|GO:0043229,intracellular organelle|GO:0043228,non-membrane-bounded organelle|GO:0043227,membrane-bounded organelle|GO:0043226,organelle|GO:0005856,cytoskeleton|GO:0045111,intermediate filament cytoskeleton|GO:0031982,vesicle|GO:0005634,nucleus|GO:0016020,membrane|GO:0005739,mitochondrion|GO:0031988,membrane-bounded vesicle|GO:0044430,cytoskeletal part|GO:0005576,extrac…	GO:0005200,structural constituent of cytoskeleton|GO:0005198,structural molecule activity|GO:0005488,binding|GO:0005515,protein binding|GO:0097110,scaffold protein binding	0	Keratin, type II cytoskeletal 78	KRT78	sp|Q8N1N4|K2C78_HUMAN Keratin, type II cytoskeletal 78 OS=Homo sapiens OX=9606 GN=KRT78 PE=1 SV=2;tr|B4DQ49|B4DQ49_HUMAN cDNA FLJ54374, highly similar to Homo sapiens keratin 78 (KRT78), mRNA OS=Homo sapiens OX=9606 PE=2 SV=1	11	8	56.865	520	94.227	21.9	5666500
Q96P70	Q96P70	GO:0034504,protein localization to nucleus|GO:0051169,nuclear transport|GO:0008104,protein localization|GO:0051641,cellular localization|GO:0044699,single-organism process|GO:0070727,cellular macromolecule localization|GO:0006886,intracellular protein transport|GO:0071702,organic substance transport|GO:0033036,macromolecule localization|GO:0034613,cellular protein localization|GO:0017038,protein …	GO:0005737,cytoplasm|GO:0043231,intracellular membrane-bounded organelle|GO:0005634,nucleus|GO:0016020,membrane|GO:0044464,cell part|GO:0005623,cell|GO:0005622,intracellular|GO:0043229,intracellular organelle|GO:0044424,intracellular part|GO:0043227,membrane-bounded organelle|GO:0043226,organelle|GO:0005829,cytosol|GO:0005635,nuclear envelope|GO:0044444,cytoplasmic part|GO:0031967,organelle envel…	GO:0008565,protein transporter activity|GO:0022892,substrate-specific transporter activity|GO:0005215,transporter activity|GO:0008536,Ran GTPase binding|GO:0019899,enzyme binding|GO:0017016,Ras GTPase binding|GO:0031267,small GTPase binding|GO:0051020,GTPase binding|GO:0042393,histone binding|GO:0005488,binding|GO:0005515,protein binding|GO:0015197,peptide transporter activity|GO:0140142,nucleocy…	0	Importin-9	IPO9	sp|Q96P70|IPO9_HUMAN Importin-9 OS=Homo sapiens OX=9606 GN=IPO9 PE=1 SV=3	8	8	115.96	1041	117.89	9.6	13556000
Q9Y230;B3KNL2;M0R0Y3;B4DW30;X6R2L4;M0R0Z0;M0QXI6;M0QXZ7;A0A1W2PS48	Q9Y230	GO:0033157,regulation of intracellular protein transport|GO:0008104,protein localization|GO:0032388,positive regulation of intracellular transport|GO:0080090,regulation of primary metabolic process|GO:0019222,regulation of metabolic process|GO:0034080,CENP-A containing nucleosome assembly|GO:0051049,regulation of transport|GO:0032386,regulation of intracellular transport|GO:0072655,establishment …	GO:0043231,intracellular membrane-bounded organelle|GO:0033202,DNA helicase complex|GO:0016020,membrane|GO:0031011,Ino80 complex|GO:0031974,membrane-enclosed lumen|GO:0043229,intracellular organelle|GO:0043228,non-membrane-bounded organelle|GO:0000785,chromatin|GO:0035267,NuA4 histone acetyltransferase complex|GO:1902562,H4 histone acetyltransferase complex|GO:0000228,nuclear chromosome|GO:000581…	GO:0035639,purine ribonucleoside triphosphate binding|GO:0005488,binding|GO:0016887,ATPase activity|GO:0003678,DNA helicase activity|GO:0043167,ion binding|GO:1901363,heterocyclic compound binding|GO:1901265,nucleoside phosphate binding|GO:0001882,nucleoside binding|GO:0043168,anion binding|GO:0000166,nucleotide binding|GO:0001883,purine nucleoside binding|GO:0032549,ribonucleoside binding|GO:001…	hsa04310,Wnt signaling pathway	RuvB-like 2	RUVBL2	sp|Q9Y230|RUVB2_HUMAN RuvB-like 2 OS=Homo sapiens OX=9606 GN=RUVBL2 PE=1 SV=3;tr|B3KNL2|B3KNL2_HUMAN RuvB-like helicase OS=Homo sapiens OX=9606 GN=RUVBL2 PE=2 SV=1;tr|M0R0Y3|M0R0Y3_HUMAN RuvB-like helicase OS=Homo sapiens OX=9606 GN=RUVBL2 PE=1 SV=1	8	8	51.156	463	101.06	16.4	8576400
A0A087WXM6;J3QQT2;J3KRX5;A0A024R261;A0A0A6YYL6;P18621;J3QLC8;A0A0A0MRF8;J3KRB3;A0A087WWH0;J3QS96;A0A087WY81;J3KSJ0;A4D1R6;A4D1R5	A0A087WXM6	GO:0008104,protein localization|GO:0061024,membrane organization|GO:1901362,organic cyclic compound biosynthetic process|GO:1901360,organic cyclic compound metabolic process|GO:1901361,organic cyclic compound catabolic process|GO:0070727,cellular macromolecule localization|GO:0043043,peptide biosynthetic process|GO:0044419,interspecies interaction between organisms|GO:0019058,viral life cycle|GO:…	GO:0015934,large ribosomal subunit|GO:0022625,cytosolic large ribosomal subunit|GO:0043229,intracellular organelle|GO:0043228,non-membrane-bounded organelle|GO:0022626,cytosolic ribosome|GO:0043227,membrane-bounded organelle|GO:0043226,organelle|GO:0005737,cytoplasm|GO:0005634,nucleus|GO:0030529,intracellular ribonucleoprotein complex|GO:0044391,ribosomal subunit|GO:0005840,ribosome|GO:0032991,ma…	GO:0097159,organic cyclic compound binding|GO:0044822,poly(A) RNA binding|GO:0005198,structural molecule activity|GO:0003735,structural constituent of ribosome|GO:0003723,RNA binding|GO:0003676,nucleic acid binding|GO:1901363,heterocyclic compound binding|GO:0005488,binding|GO:0005515,protein binding	hsa03010,Ribosome	60S ribosomal protein L17	RPL17;hCG_24487;RPL17-C18orf32	tr|A0A087WXM6|A0A087WXM6_HUMAN 60S ribosomal protein L17 (Fragment) OS=Homo sapiens OX=9606 GN=RPL17 PE=1 SV=1;tr|J3QQT2|J3QQT2_HUMAN 60S ribosomal protein L17 (Fragment) OS=Homo sapiens OX=9606 GN=RPL17 PE=1 SV=1;tr|J3KRX5|J3KRX5_HUMAN 60S ribosomal prote	7	7	19.586	169	71.502	37.3	56714000
A0A024R2Z6;Q9BVP2;C9JZT7;B4DMU5;C9JYH9	A0A024R2Z6	GO:0042127,regulation of cell proliferation|GO:0032774,RNA biosynthetic process|GO:0009893,positive regulation of metabolic process|GO:0019222,regulation of metabolic process|GO:0031328,positive regulation of cellular biosynthetic process|GO:0031326,regulation of cellular biosynthetic process|GO:0031325,positive regulation of cellular metabolic process|GO:0051173,positive regulation of nitrogen c…	GO:0031974,membrane-enclosed lumen|GO:0043229,intracellular organelle|GO:0043228,non-membrane-bounded organelle|GO:0043227,membrane-bounded organelle|GO:0043226,organelle|GO:0005615,extracellular space|GO:0031981,nuclear lumen|GO:0005730,nucleolus|GO:0005634,nucleus|GO:0016020,membrane|GO:0005654,nucleoplasm|GO:0043231,intracellular membrane-bounded organelle|GO:0043232,intracellular non-membrane…	GO:0035639,purine ribonucleoside triphosphate binding|GO:0005488,binding|GO:0003676,nucleic acid binding|GO:0043167,ion binding|GO:1901363,heterocyclic compound binding|GO:0001883,purine nucleoside binding|GO:0001882,nucleoside binding|GO:0043168,anion binding|GO:0016462,pyrophosphatase activity|GO:0000166,nucleotide binding|GO:0032561,guanyl ribonucleotide binding|GO:1901265,nucleoside phosphate…	hsa03008,Ribosome biogenesis in eukaryotes	Guanine nucleotide-binding protein-like 3	GNL3	tr|A0A024R2Z6|A0A024R2Z6_HUMAN Guanine nucleotide binding protein-like 3 (Nucleolar), isoform CRA_b OS=Homo sapiens OX=9606 GN=GNL3 PE=4 SV=1;sp|Q9BVP2|GNL3_HUMAN Guanine nucleotide-binding protein-like 3 OS=Homo sapiens OX=9606 GN=GNL3 PE=1 SV=2	7	7	60.572	537	130.73	18.2	8951500
A0A024R3R5;Q14739;A0A494C1L1;C9JXK0;B4E0Z3;C9JES9	A0A024R3R5	GO:0044281,small molecule metabolic process|GO:0044283,small molecule biosynthetic process|GO:1901362,organic cyclic compound biosynthetic process|GO:1901360,organic cyclic compound metabolic process|GO:1901576,organic substance biosynthetic process|GO:0044710,single-organism metabolic process|GO:0044711,single-organism biosynthetic process|GO:0055114,oxidation-reduction process|GO:0071704,organi…	GO:0005783,endoplasmic reticulum|GO:0005789,endoplasmic reticulum membrane|GO:0042175,nuclear outer membrane-endoplasmic reticulum membrane network|GO:0043229,intracellular organelle|GO:0071944,cell periphery|GO:0031226,intrinsic component of plasma membrane|GO:0043226,organelle|GO:0031224,intrinsic component of membrane|GO:0005737,cytoplasm|GO:0031090,organelle membrane|GO:0043227,membrane-bound…	GO:0050613,delta14-sterol reductase activity|GO:0016627,oxidoreductase activity, acting on the CH-CH group of donors|GO:0003824,catalytic activity|GO:0016628,oxidoreductase activity, acting on the CH-CH group of donors, NAD or NADP as acceptor|GO:0016491,oxidoreductase activity|GO:0050662,coenzyme binding|GO:0050661,NADP binding|GO:0097159,organic cyclic compound binding|GO:1901363,heterocyclic c…	hsa00100,Steroid biosynthesis|hsa01100,Metabolic pathways	Lamin-B receptor	LBR	tr|A0A024R3R5|A0A024R3R5_HUMAN Lamin B receptor, isoform CRA_a OS=Homo sapiens OX=9606 GN=LBR PE=4 SV=1;sp|Q14739|LBR_HUMAN Delta(14)-sterol reductase LBR OS=Homo sapiens OX=9606 GN=LBR PE=1 SV=2;tr|A0A494C1L1|A0A494C1L1_HUMAN Delta(14)-sterol reductase LB	7	7	70.729	615	54.031	12.7	22619000
M0R0F0;A0A024R4Q8;P46782;Q53G25;M0R0R2;M0QZN2;Q59EK8	M0R0F0	GO:0008104,protein localization|GO:0051234,establishment of localization|GO:0080090,regulation of primary metabolic process|GO:0019222,regulation of metabolic process|GO:0061024,membrane organization|GO:1901362,organic cyclic compound biosynthetic process|GO:0071840,cellular component organization or biogenesis|GO:1901361,organic cyclic compound catabolic process|GO:0070727,cellular macromolecule…	GO:0022626,cytosolic ribosome|GO:0022627,cytosolic small ribosomal subunit|GO:0043229,intracellular organelle|GO:0043228,non-membrane-bounded organelle|GO:0005924,cell-substrate adherens junction|GO:0005925,focal adhesion|GO:0043227,membrane-bounded organelle|GO:0043226,organelle|GO:0030054,cell junction|GO:0015935,small ribosomal subunit|GO:0005737,cytoplasm|GO:0031982,vesicle|GO:0016020,membran…	GO:0005488,binding|GO:0097159,organic cyclic compound binding|GO:0044822,poly(A) RNA binding|GO:0019843,rRNA binding|GO:0003735,structural constituent of ribosome|GO:0003723,RNA binding|GO:0003676,nucleic acid binding|GO:0005198,structural molecule activity|GO:1901363,heterocyclic compound binding|GO:0003729,mRNA binding|GO:0005515,protein binding	hsa03010,Ribosome	40S ribosomal protein S5;40S ribosomal protein S5, N-terminally processed	RPS5	tr|M0R0F0|M0R0F0_HUMAN 40S ribosomal protein S5 (Fragment) OS=Homo sapiens OX=9606 GN=RPS5 PE=1 SV=1;tr|A0A024R4Q8|A0A024R4Q8_HUMAN Ribosomal protein S5, isoform CRA_a OS=Homo sapiens OX=9606 GN=RPS5 PE=3 SV=1;sp|P46782|RS5_HUMAN 40S ribosomal protein S5 O	7	7	22.391	200	73.259	33.5	81126000
Q8NCF7;B2RE88;A0A024RBE8;A0A024RBH9;Q00325;F8VVM2;Q53HC3;F8VZL5;F8VWR4;F8VWQ0	Q8NCF7	GO:0015879,carnitine transport|GO:0006869,lipid transport|GO:0006810,transport|GO:1902603,carnitine transmembrane transport|GO:0072488,ammonium transmembrane transport|GO:1903825,organic acid transmembrane transport|GO:0044281,small molecule metabolic process|GO:0051641,cellular localization|GO:0015838,amino-acid betaine transport|GO:0015909,long-chain fatty acid transport|GO:0044699,single-organ…	GO:0044464,cell part|GO:0031975,envelope|GO:0043229,intracellular organelle|GO:0043227,membrane-bounded organelle|GO:0043226,organelle|GO:0031224,intrinsic component of membrane|GO:0005737,cytoplasm|GO:0031090,organelle membrane|GO:0016021,integral component of membrane|GO:0016020,membrane|GO:0044444,cytoplasmic part|GO:0005739,mitochondrion|GO:0031967,organelle envelope|GO:0031966,mitochondrial …	GO:0022891,substrate-specific transmembrane transporter activity|GO:0015297,antiporter activity|GO:0022892,substrate-specific transporter activity|GO:0015651,quaternary ammonium group transmembrane transporter activity|GO:0008519,ammonium transmembrane transporter activity|GO:0015226,carnitine transmembrane transporter activity|GO:0015227,acyl carnitine transmembrane transporter activity|GO:00052…	hsa04714,Thermogenesis	Phosphate carrier protein, mitochondrial	SLC25A3	tr|Q8NCF7|Q8NCF7_HUMAN cDNA FLJ90278 fis, clone NT2RP1000325, highly similar to Phosphate carrier protein, mitochondrialprecursor OS=Homo sapiens OX=9606 PE=2 SV=1;tr|B2RE88|B2RE88_HUMAN cDNA, FLJ96465, highly similar to Homo sapiens solute carrier family	7	7	39.932	361	35.666	16.3	78624000
Q8TBK5;Q8N5Z7;A0A024RBK3;Q9HBB3;Q02878;B2R4K7;B4DRX3;F8VZ45;U3KQR5;F8VZA3;F8VWR1;F8VU16;F8VR69;B4DNY8	Q8TBK5	GO:0008104,protein localization|GO:0051234,establishment of localization|GO:0080090,regulation of primary metabolic process|GO:0019222,regulation of metabolic process|GO:0061024,membrane organization|GO:1901362,organic cyclic compound biosynthetic process|GO:0071840,cellular component organization or biogenesis|GO:1901361,organic cyclic compound catabolic process|GO:0070727,cellular macromolecule…	GO:0015934,large ribosomal subunit|GO:0022625,cytosolic large ribosomal subunit|GO:0043229,intracellular organelle|GO:0043228,non-membrane-bounded organelle|GO:0036464,cytoplasmic ribonucleoprotein granule|GO:0035770,ribonucleoprotein granule|GO:0005924,cell-substrate adherens junction|GO:0005925,focal adhesion|GO:0043227,membrane-bounded organelle|GO:0043226,organelle|GO:0030054,cell junction|GO…	GO:0097159,organic cyclic compound binding|GO:0044822,poly(A) RNA binding|GO:0005198,structural molecule activity|GO:0003735,structural constituent of ribosome|GO:0003723,RNA binding|GO:0003676,nucleic acid binding|GO:0003677,DNA binding|GO:1901363,heterocyclic compound binding|GO:0005488,binding|GO:0005515,protein binding|GO:0045296,cadherin binding|GO:0050839,cell adhesion molecule binding	hsa03010,Ribosome	60S ribosomal protein L6	RPL6	tr|Q8TBK5|Q8TBK5_HUMAN 60S ribosomal protein L6 OS=Homo sapiens OX=9606 GN=RPL6 PE=2 SV=1;tr|Q8N5Z7|Q8N5Z7_HUMAN 60S ribosomal protein L6 OS=Homo sapiens OX=9606 GN=RPL6 PE=2 SV=1;tr|A0A024RBK3|A0A024RBK3_HUMAN 60S ribosomal protein L6 OS=Homo sapiens OX=9	7	7	32.741	288	193.27	21.5	13094000
Q53HW2;A8K4Z4;A0A024RBS2;P05388;Q6NSF2;F8VWS0;Q53HK9;F8VU65;B4E3D5;Q8NHW5;F8VPE8;G3V210;F8VW21;F8VQY6;F8VRK7;F8VZS0;F8VWV4;F8VS58;F8W1K8;Q3MHV2	Q53HW2	GO:0008104,protein localization|GO:0061024,membrane organization|GO:1901362,organic cyclic compound biosynthetic process|GO:1901360,organic cyclic compound metabolic process|GO:1901361,organic cyclic compound catabolic process|GO:0070727,cellular macromolecule localization|GO:0043043,peptide biosynthetic process|GO:0044419,interspecies interaction between organisms|GO:0019058,viral life cycle|GO:…	GO:0015934,large ribosomal subunit|GO:0022625,cytosolic large ribosomal subunit|GO:0043229,intracellular organelle|GO:0043228,non-membrane-bounded organelle|GO:0036464,cytoplasmic ribonucleoprotein granule|GO:0022626,cytosolic ribosome|GO:0005924,cell-substrate adherens junction|GO:0005925,focal adhesion|GO:0043227,membrane-bounded organelle|GO:0043226,organelle|GO:0030054,cell junction|GO:003005…	GO:0005515,protein binding|GO:0097159,organic cyclic compound binding|GO:0044822,poly(A) RNA binding|GO:0005198,structural molecule activity|GO:0003735,structural constituent of ribosome|GO:0003723,RNA binding|GO:0003676,nucleic acid binding|GO:1901363,heterocyclic compound binding|GO:0005488,binding|GO:0070180,large ribosomal subunit rRNA binding|GO:0019843,rRNA binding	hsa03010,Ribosome	60S acidic ribosomal protein P0;60S acidic ribosomal protein P0-like	RPLP0;RPLP0P6	tr|Q53HW2|Q53HW2_HUMAN 60S acidic ribosomal protein P0 (Fragment) OS=Homo sapiens OX=9606 PE=2 SV=1;tr|A8K4Z4|A8K4Z4_HUMAN 60S acidic ribosomal protein P0 OS=Homo sapiens OX=9606 PE=2 SV=1;tr|A0A024RBS2|A0A024RBS2_HUMAN 60S acidic ribosomal protein P0 OS=H	7	7	34.301	317	79.267	33.4	77686000
A8K525;A0A0S2Z4Z9;Q15233;H7C367;C9JYS8;C9IZL7;C9J4X2;A0A0S2Z4E7	A8K525	GO:2001234,negative regulation of apoptotic signaling pathway|GO:0080090,regulation of primary metabolic process|GO:0019222,regulation of metabolic process|GO:2001233,regulation of apoptotic signaling pathway|GO:0048585,negative regulation of response to stimulus|GO:2001141,regulation of RNA biosynthetic process|GO:0048583,regulation of response to stimulus|GO:0043523,regulation of neuron apoptot…	GO:0031974,membrane-enclosed lumen|GO:0043229,intracellular organelle|GO:0043228,non-membrane-bounded organelle|GO:0043227,membrane-bounded organelle|GO:0043226,organelle|GO:0034399,nuclear periphery|GO:0016604,nuclear body|GO:0031981,nuclear lumen|GO:0005730,nucleolus|GO:0005634,nucleus|GO:0016020,membrane|GO:0005654,nucleoplasm|GO:0044798,nuclear transcription factor complex|GO:0044451,nucleopl…	GO:0000980,RNA polymerase II distal enhancer sequence-specific DNA binding|GO:0001012,RNA polymerase II regulatory region DNA binding|GO:0001158,enhancer sequence-specific DNA binding|GO:0044877,macromolecular complex binding|GO:0005488,binding|GO:0003676,nucleic acid binding|GO:0003677,DNA binding|GO:1901363,heterocyclic compound binding|GO:1901265,nucleoside phosphate binding|GO:0043565,sequenc…	0	Non-POU domain-containing octamer-binding protein	NONO	tr|A8K525|A8K525_HUMAN cDNA FLJ76817, highly similar to Homo sapiens non-POU domain containing, octamer-binding (NONO), mRNA OS=Homo sapiens OX=9606 PE=2 SV=1;tr|A0A0S2Z4Z9|A0A0S2Z4Z9_HUMAN Non-POU domain containing octamer-binding isoform 1 (Fragment) OS=	8	7	54.287	471	100.89	16.1	15929000
A0A1L1UHR1;P21796;B3KTS5;C9JI87;B4DEI3	A0A1L1UHR1	GO:0019222,regulation of metabolic process|GO:0051049,regulation of transport|GO:0007612,learning|GO:0007610,behavior|GO:0007611,learning or memory|GO:0006820,anion transport|GO:0034765,regulation of ion transmembrane transport|GO:0034762,regulation of transmembrane transport|GO:0044712,single-organism catabolic process|GO:0044710,single-organism metabolic process|GO:0048869,cellular developmenta…	GO:0098796,membrane protein complex|GO:0044421,extracellular region part|GO:0044464,cell part|GO:0031974,membrane-enclosed lumen|GO:0031975,envelope|GO:0043229,intracellular organelle|GO:0043228,non-membrane-bounded organelle|GO:0042645,mitochondrial nucleoid|GO:0043227,membrane-bounded organelle|GO:0043226,organelle|GO:0031224,intrinsic component of membrane|GO:0005737,cytoplasm|GO:0046930,pore …	GO:0019899,enzyme binding|GO:0044877,macromolecular complex binding|GO:0005488,binding|GO:0022838,substrate-specific channel activity|GO:0008509,anion transmembrane transporter activity|GO:0022829,wide pore channel activity|GO:0032403,protein complex binding|GO:0022803,passive transmembrane transporter activity|GO:0005253,anion channel activity|GO:0005215,transporter activity|GO:0005216,ion chann…	hsa04022,cGMP-PKG signaling pathway|hsa04979,Cholesterol metabolism|hsa04020,Calcium signaling pathway|hsa04621,NOD-like receptor signaling pathway|hsa04218,Cellular senescence|hsa05012,Parkinson disease|hsa05164,Influenza A|hsa05016,Huntington disease|hsa05166,Human T-cell leukemia virus 1 infection|hsa04217,Necroptosis	Voltage-dependent anion-selective channel protein 1	VDAC1	tr|A0A1L1UHR1|A0A1L1UHR1_HUMAN Sperm binding protein 1a OS=Homo sapiens OX=9606 PE=2 SV=1;sp|P21796|VDAC1_HUMAN Voltage-dependent anion-selective channel protein 1 OS=Homo sapiens OX=9606 GN=VDAC1 PE=1 SV=2;tr|B3KTS5|B3KTS5_HUMAN cDNA FLJ38670 fis, clone H	7	7	30.772	283	158.67	29.7	6459200
A0A2R8Y811;P62263;E5RH77;A4D1M5	A0A2R8Y811	GO:0008104,protein localization|GO:0051234,establishment of localization|GO:0080090,regulation of primary metabolic process|GO:0019222,regulation of metabolic process|GO:0019058,viral life cycle|GO:0061024,membrane organization|GO:1901362,organic cyclic compound biosynthetic process|GO:0071840,cellular component organization or biogenesis|GO:1901361,organic cyclic compound catabolic process|GO:00…	GO:0022626,cytosolic ribosome|GO:0022627,cytosolic small ribosomal subunit|GO:0031974,membrane-enclosed lumen|GO:0043229,intracellular organelle|GO:0043228,non-membrane-bounded organelle|GO:0005924,cell-substrate adherens junction|GO:0005925,focal adhesion|GO:0043227,membrane-bounded organelle|GO:0043226,organelle|GO:0030054,cell junction|GO:0015935,small ribosomal subunit|GO:0005737,cytoplasm|GO…	GO:0005488,binding|GO:0070181,small ribosomal subunit rRNA binding|GO:0005515,protein binding|GO:0097159,organic cyclic compound binding|GO:0044822,poly(A) RNA binding|GO:0005198,structural molecule activity|GO:0003735,structural constituent of ribosome|GO:0003723,RNA binding|GO:0003676,nucleic acid binding|GO:0019843,rRNA binding|GO:0048027,mRNA 5'-UTR binding|GO:0045182,translation regulator ac…	hsa03010,Ribosome	40S ribosomal protein S14	RPS14	tr|A0A2R8Y811|A0A2R8Y811_HUMAN 40S ribosomal protein S14 (Fragment) OS=Homo sapiens OX=9606 GN=RPS14 PE=1 SV=1;sp|P62263|RS14_HUMAN 40S ribosomal protein S14 OS=Homo sapiens OX=9606 GN=RPS14 PE=1 SV=3;tr|E5RH77|E5RH77_HUMAN 40S ribosomal protein S14 OS=Hom	7	7	16.159	150	210.68	38.7	73410000
A0A384N5Z8;P23246;Q9BSV4;Q86VG2;Q6PIX2;H0Y9K7;H0Y9U2	A0A384N5Z8	GO:2001235,positive regulation of apoptotic signaling pathway|GO:0080090,regulation of primary metabolic process|GO:0019222,regulation of metabolic process|GO:2001233,regulation of apoptotic signaling pathway|GO:0048584,positive regulation of response to stimulus|GO:0048583,regulation of response to stimulus|GO:0006476,protein deacetylation|GO:0007165,signal transduction|GO:1901576,organic substa…	GO:0031974,membrane-enclosed lumen|GO:0043229,intracellular organelle|GO:0043228,non-membrane-bounded organelle|GO:0000785,chromatin|GO:0043227,membrane-bounded organelle|GO:0043226,organelle|GO:0034399,nuclear periphery|GO:0016604,nuclear body|GO:0031981,nuclear lumen|GO:0005634,nucleus|GO:0005654,nucleoplasm|GO:0044798,nuclear transcription factor complex|GO:0044451,nucleoplasm part|GO:0016363,…	GO:0000980,RNA polymerase II distal enhancer sequence-specific DNA binding|GO:0001012,RNA polymerase II regulatory region DNA binding|GO:0019899,enzyme binding|GO:0001158,enhancer sequence-specific DNA binding|GO:0044877,macromolecular complex binding|GO:0005488,binding|GO:0003676,nucleic acid binding|GO:0003677,DNA binding|GO:1901363,heterocyclic compound binding|GO:1901265,nucleoside phosphate …	0	Splicing factor, proline- and glutamine-rich	SFPQ	tr|A0A384N5Z8|A0A384N5Z8_HUMAN Epididymis secretory sperm binding protein OS=Homo sapiens OX=9606 PE=2 SV=1;sp|P23246|SFPQ_HUMAN Splicing factor, proline- and glutamine-rich OS=Homo sapiens OX=9606 GN=SFPQ PE=1 SV=2;tr|Q9BSV4|Q9BSV4_HUMAN SFPQ protein (Fra	7	7	76.149	707	92.126	11.5	7008100
A4D1N4;C9JRZ6;Q9NX63;F8WAR4;B7Z1X9;A0A286YEX5	A4D1N4	GO:0009892,negative regulation of metabolic process|GO:0080090,regulation of primary metabolic process|GO:0009890,negative regulation of biosynthetic process|GO:0031327,negative regulation of cellular biosynthetic process|GO:0031326,regulation of cellular biosynthetic process|GO:0031324,negative regulation of cellular metabolic process|GO:0031323,regulation of cellular metabolic process|GO:006102…	GO:0044421,extracellular region part|GO:0044464,cell part|GO:0098573,intrinsic component of mitochondrial membrane|GO:0031090,organelle membrane|GO:0031975,envelope|GO:0031305,integral component of mitochondrial inner membrane|GO:0031304,intrinsic component of mitochondrial inner membrane|GO:0043229,intracellular organelle|GO:0031301,integral component of organelle membrane|GO:0031300,intrinsic c…	GO:0001227,transcriptional repressor activity, RNA polymerase II transcription regulatory region sequence-specific binding|GO:0003700,transcription factor activity, sequence-specific DNA binding|GO:0001071,nucleic acid binding transcription factor activity|GO:0019899,enzyme binding|GO:0005198,structural molecule activity|GO:0019902,phosphatase binding|GO:0005488,binding|GO:0005515,protein binding…	0	MICOS complex subunit MIC19	CHCHD3	tr|A4D1N4|A4D1N4_HUMAN MICOS complex subunit OS=Homo sapiens OX=9606 GN=CHCHD3 PE=3 SV=1;tr|C9JRZ6|C9JRZ6_HUMAN MICOS complex subunit OS=Homo sapiens OX=9606 GN=CHCHD3 PE=1 SV=2;sp|Q9NX63|MIC19_HUMAN MICOS complex subunit MIC19 OS=Homo sapiens OX=9606 GN=C	7	7	26.152	227	68.624	26.9	30485000
A8K2M0;P43686	A8K2M0	GO:0080090,regulation of primary metabolic process|GO:0019222,regulation of metabolic process|GO:0002479,antigen processing and presentation of exogenous peptide antigen via MHC class I, TAP-dependent|GO:0048585,negative regulation of response to stimulus|GO:0048584,positive regulation of response to stimulus|GO:0048583,regulation of response to stimulus|GO:1901575,organic substance catabolic pro…	GO:0022624,proteasome accessory complex|GO:0031974,membrane-enclosed lumen|GO:0031595,nuclear proteasome complex|GO:0043229,intracellular organelle|GO:0031597,cytosolic proteasome complex|GO:0043227,membrane-bounded organelle|GO:0043226,organelle|GO:0008540,proteasome regulatory particle, base subcomplex|GO:0005737,cytoplasm|GO:0005838,proteasome regulatory particle|GO:0031981,nuclear lumen|GO:00…	GO:0036402,proteasome-activating ATPase activity|GO:0035639,purine ribonucleoside triphosphate binding|GO:0017025,TBP-class protein binding|GO:0005488,binding|GO:0016887,ATPase activity|GO:0043167,ion binding|GO:1901363,heterocyclic compound binding|GO:1901265,nucleoside phosphate binding|GO:0001882,nucleoside binding|GO:0043168,anion binding|GO:0042623,ATPase activity, coupled|GO:0000166,nucleot…	hsa03050,Proteasome|hsa05169,Epstein-Barr virus infection	26S protease regulatory subunit 6B	PSMC4	tr|A8K2M0|A8K2M0_HUMAN Proteasome (Prosome, macropain) 26S subunit, ATPase, 4, isoform CRA_b OS=Homo sapiens OX=9606 GN=PSMC4 PE=2 SV=1;sp|P43686|PRS6B_HUMAN 26S proteasome regulatory subunit 6B OS=Homo sapiens OX=9606 GN=PSMC4 PE=1 SV=2	7	7	47.366	418	102.57	22	4575900
A8K8U1;Q86VP6;A0A0C4DGH5;B3KMG3;B3KM30;H0YH27;F5H6I6	A8K8U1	GO:0022607,cellular component assembly|GO:0032774,RNA biosynthetic process|GO:0080090,regulation of primary metabolic process|GO:0019222,regulation of metabolic process|GO:0009891,positive regulation of biosynthetic process|GO:0043933,macromolecular complex subunit organization|GO:0031326,regulation of cellular biosynthetic process|GO:0031325,positive regulation of cellular metabolic process|GO:0…	GO:0043231,intracellular membrane-bounded organelle|GO:0005634,nucleus|GO:0044464,cell part|GO:0005623,cell|GO:0005622,intracellular|GO:0043229,intracellular organelle|GO:0044424,intracellular part|GO:0043227,membrane-bounded organelle|GO:0043226,organelle|GO:0005737,cytoplasm|GO:0044444,cytoplasmic part|GO:0005829,cytosol	GO:0017025,TBP-class protein binding|GO:0008134,transcription factor binding|GO:0005488,binding|GO:0005515,protein binding	0	Cullin-associated NEDD8-dissociated protein 1	CAND1	tr|A8K8U1|A8K8U1_HUMAN cDNA FLJ77762, highly similar to Homo sapiens cullin-associated and neddylation-dissociated 1 (CAND1), mRNA OS=Homo sapiens OX=9606 PE=2 SV=1;sp|Q86VP6|CAND1_HUMAN Cullin-associated NEDD8-dissociated protein 1 OS=Homo sapiens OX=9606	8	7	136.32	1230	57.538	7.7	14408000
Q86VX4;B0AZQ4;Q9UQE7	Q86VX4					Structural maintenance of chromosomes protein;Structural maintenance of chromosomes protein 3	SMC3	tr|Q86VX4|Q86VX4_HUMAN Structural maintenance of chromosomes protein OS=Homo sapiens OX=9606 GN=SMC3 PE=2 SV=1;tr|B0AZQ4|B0AZQ4_HUMAN Structural maintenance of chromosomes protein OS=Homo sapiens OX=9606 PE=2 SV=1;sp|Q9UQE7|SMC3_HUMAN Structural maintenanc	7	7	141.51	1217	104.27	7.1	2578100
B0ZBD0;Q8WVX7;P39019;A0A075B6E2;M0R2L9;M0QXK4;M0QYF7;M0R140	B0ZBD0	GO:0044238,primary metabolic process|GO:0051234,establishment of localization|GO:0019222,regulation of metabolic process|GO:0048585,negative regulation of response to stimulus|GO:0048584,positive regulation of response to stimulus|GO:0048583,regulation of response to stimulus|GO:0031349,positive regulation of defense response|GO:0031348,negative regulation of defense response|GO:0008104,protein l…	GO:0022626,cytosolic ribosome|GO:0022627,cytosolic small ribosomal subunit|GO:0031974,membrane-enclosed lumen|GO:0043229,intracellular organelle|GO:0043228,non-membrane-bounded organelle|GO:0005924,cell-substrate adherens junction|GO:0005925,focal adhesion|GO:0043227,membrane-bounded organelle|GO:0043226,organelle|GO:0030054,cell junction|GO:0015935,small ribosomal subunit|GO:0005737,cytoplasm|GO…	GO:0005488,binding|GO:0019901,protein kinase binding|GO:0019899,enzyme binding|GO:0005515,protein binding|GO:0097159,organic cyclic compound binding|GO:0044822,poly(A) RNA binding|GO:0019838,growth factor binding|GO:0017134,fibroblast growth factor binding|GO:0005198,structural molecule activity|GO:0003735,structural constituent of ribosome|GO:0019900,kinase binding|GO:0003723,RNA binding|GO:0003…	hsa03010,Ribosome	40S ribosomal protein S19	RPS19	tr|B0ZBD0|B0ZBD0_HUMAN 40S ribosomal protein S19 OS=Homo sapiens OX=9606 GN=RPS19 PE=2 SV=1;tr|Q8WVX7|Q8WVX7_HUMAN Ribosomal protein S19 (Fragment) OS=Homo sapiens OX=9606 PE=2 SV=1;sp|P39019|RS19_HUMAN 40S ribosomal protein S19 OS=Homo sapiens OX=9606 GN=	7	7	16.06	145	75.425	40.7	40911000
B2RDD7;O14744;G3V580;B4DV00;G3V5L5;G3V2L6;G3V2X6;C9JSX3;H0YJX6;G3V507;G3V2F5;H0YJ77;H0YJD3;H7BZ44;H0YJY6;G3V5T6	B2RDD7	GO:0006479,protein methylation|GO:0032922,circadian regulation of gene expression|GO:0019220,regulation of phosphate metabolic process|GO:0080090,regulation of primary metabolic process|GO:0019222,regulation of metabolic process|GO:0048583,regulation of response to stimulus|GO:0000280,nuclear division|GO:0007165,signal transduction|GO:1901576,organic substance biosynthetic process|GO:0019918,pept…	GO:0031974,membrane-enclosed lumen|GO:0043229,intracellular organelle|GO:0043227,membrane-bounded organelle|GO:0043226,organelle|GO:0034708,methyltransferase complex|GO:0034709,methylosome|GO:0005737,cytoplasm|GO:0031981,nuclear lumen|GO:0005634,nucleus|GO:0005654,nucleoplasm|GO:1902494,catalytic complex|GO:1990234,transferase complex|GO:0043234,protein complex|GO:0032991,macromolecular complex|G…	GO:0016274,protein-arginine N-methyltransferase activity|GO:0042054,histone methyltransferase activity|GO:0016273,arginine N-methyltransferase activity|GO:0003677,DNA binding|GO:0008469,histone-arginine N-methyltransferase activity|GO:0008276,protein methyltransferase activity|GO:0044877,macromolecular complex binding|GO:0005488,binding|GO:0003676,nucleic acid binding|GO:0035243,protein-arginine …	hsa03013,RNA transport	Protein arginine N-methyltransferase 5;Protein arginine N-methyltransferase 5;Protein arginine N-methyltransferase 5, N-terminally processed	PRMT5	tr|B2RDD7|B2RDD7_HUMAN Protein arginine N-methyltransferase 5 OS=Homo sapiens OX=9606 PE=2 SV=1;sp|O14744|ANM5_HUMAN Protein arginine N-methyltransferase 5 OS=Homo sapiens OX=9606 GN=PRMT5 PE=1 SV=4;tr|G3V580|G3V580_HUMAN Protein arginine N-methyltransfera	7	7	72.709	637	38.962	11.5	14056000
B2RE46;P04844;B4DJL0;Q5JYR7;Q5JYR4;F2Z3K5;Q5JYR3	B2RE46	GO:0008104,protein localization|GO:0061024,membrane organization|GO:0071840,cellular component organization or biogenesis|GO:0044710,single-organism metabolic process|GO:0070727,cellular macromolecule localization|GO:0018196,peptidyl-asparagine modification|GO:0043043,peptide biosynthetic process|GO:0018193,peptidyl-amino acid modification|GO:0033036,macromolecule localization|GO:0006605,protein …	GO:0005783,endoplasmic reticulum|GO:0005789,endoplasmic reticulum membrane|GO:0042175,nuclear outer membrane-endoplasmic reticulum membrane network|GO:0043229,intracellular organelle|GO:0043227,membrane-bounded organelle|GO:0043226,organelle|GO:0031224,intrinsic component of membrane|GO:0005737,cytoplasm|GO:0031090,organelle membrane|GO:0005773,vacuole|GO:0016021,integral component of membrane|GO…	GO:0044877,macromolecular complex binding|GO:0043022,ribosome binding|GO:0003824,catalytic activity|GO:0016740,transferase activity|GO:0004576,oligosaccharyl transferase activity|GO:0005488,binding|GO:0016757,transferase activity, transferring glycosyl groups|GO:0043021,ribonucleoprotein complex binding|GO:0016758,transferase activity, transferring hexosyl groups|GO:0004579,dolichyl-diphosphoolig…	hsa04141,Protein processing in endoplasmic reticulum|hsa00513,Various types of N-glycan biosynthesis|hsa00510,N-Glycan biosynthesis|hsa01100,Metabolic pathways	Dolichyl-diphosphooligosaccharide--protein glycosyltransferase subunit 2	RPN2	tr|B2RE46|B2RE46_HUMAN Dolichyl-diphosphooligosaccharide--protein glycosyltransferase subunit 2 OS=Homo sapiens OX=9606 PE=2 SV=1;sp|P04844|RPN2_HUMAN Dolichyl-diphosphooligosaccharide--protein glycosyltransferase subunit 2 OS=Homo sapiens OX=9606 GN=RPN2	7	7	69.333	631	151.01	15.1	14906000
B3KN59;O95816;B3KM36	B3KN59	GO:0006457,protein folding|GO:0034605,cellular response to heat|GO:0048583,regulation of response to stimulus|GO:0050789,regulation of biological process|GO:0044267,cellular protein metabolic process|GO:0051716,cellular response to stimulus|GO:0044260,cellular macromolecule metabolic process|GO:0071704,organic substance metabolic process|GO:0065007,biological regulation|GO:0009628,response to abi…	GO:0005737,cytoplasm|GO:0005829,cytosol|GO:0044464,cell part|GO:0005623,cell|GO:0005622,intracellular|GO:0044444,cytoplasmic part|GO:0044424,intracellular part|GO:0005856,cytoskeleton|GO:1901588,dendritic microtubule|GO:0015630,microtubule cytoskeleton|GO:0099512,supramolecular fiber|GO:0099513,polymeric cytoskeletal fiber|GO:0043232,intracellular non-membrane-bounded organelle|GO:0044463,cell pr…	GO:0051087,chaperone binding|GO:0005515,protein binding|GO:0042802,identical protein binding|GO:0005488,binding|GO:0030554,adenyl nucleotide binding|GO:0000774,adenyl-nucleotide exchange factor activity|GO:0030234,enzyme regulator activity|GO:0000166,nucleotide binding|GO:0036094,small molecule binding|GO:0060590,ATPase regulator activity|GO:0097159,organic cyclic compound binding|GO:0017076,puri…	hsa04141,Protein processing in endoplasmic reticulum	BAG family molecular chaperone regulator 2	BAG2	tr|B3KN59|B3KN59_HUMAN cDNA FLJ13673 fis, clone PLACE1011858, highly similar to BAG family molecular chaperone regulator 2 OS=Homo sapiens OX=9606 PE=2 SV=1;sp|O95816|BAG2_HUMAN BAG family molecular chaperone regulator 2 OS=Homo sapiens OX=9606 GN=BAG2 PE=	7	7	23.748	211	323.31	36	19637000
B4DN41;P17844;B5BUE6;J3KTA4;B4DNG2;Q7Z2V5;Q59E92;J3QRQ7;J3QSF1;J3KRZ1;J3QR02;J3KRX8;C1IK54;J3KTQ4;X6RLV5;J3QKN9;J3QS79;J3QLG9;J3QR62;A0A0U1RQJ0;J3QRN5	B4DN41	GO:0019222,regulation of metabolic process|GO:0090304,nucleic acid metabolic process|GO:0034641,cellular nitrogen compound metabolic process|GO:0006807,nitrogen compound metabolic process|GO:0044237,cellular metabolic process|GO:0043170,macromolecule metabolic process|GO:0050789,regulation of biological process|GO:1901360,organic cyclic compound metabolic process|GO:0006139,nucleobase-containing …	GO:0031974,membrane-enclosed lumen|GO:0043229,intracellular organelle|GO:0043227,membrane-bounded organelle|GO:0043226,organelle|GO:0016607,nuclear speck|GO:0016604,nuclear body|GO:0031981,nuclear lumen|GO:0005634,nucleus|GO:0005654,nucleoplasm|GO:0044451,nucleoplasm part|GO:0043231,intracellular membrane-bounded organelle|GO:0043233,organelle lumen|GO:0044464,cell part|GO:0005623,cell|GO:0005622…	GO:0016887,ATPase activity|GO:0008026,ATP-dependent helicase activity|GO:0035639,purine ribonucleoside triphosphate binding|GO:0005488,binding|GO:0003676,nucleic acid binding|GO:0008186,RNA-dependent ATPase activity|GO:0043167,ion binding|GO:1901363,heterocyclic compound binding|GO:0001883,purine nucleoside binding|GO:0001882,nucleoside binding|GO:0043168,anion binding|GO:0042623,ATPase activity,…	hsa03040,Spliceosome	Probable ATP-dependent RNA helicase DDX5	DDX5;DKFZp686J01190	tr|B4DN41|B4DN41_HUMAN cDNA FLJ53366, highly similar to Probable ATP-dependent RNA helicase DDX5 OS=Homo sapiens OX=9606 PE=2 SV=1;sp|P17844|DDX5_HUMAN Probable ATP-dependent RNA helicase DDX5 OS=Homo sapiens OX=9606 GN=DDX5 PE=1 SV=1;tr|B5BUE6|B5BUE6_HUMA	11	7	67.762	603	94.679	19.1	22451000
B5BUB5;P05455;Q14730;E7ERC4;Q9UMH5;E9PGX9;E9PFL9;Q9UMH6;Q2F832	B5BUB5	GO:0008334,histone mRNA metabolic process|GO:0009451,RNA modification|GO:0090304,nucleic acid metabolic process|GO:0034641,cellular nitrogen compound metabolic process|GO:0006807,nitrogen compound metabolic process|GO:0034660,ncRNA metabolic process|GO:1901360,organic cyclic compound metabolic process|GO:0034470,ncRNA processing|GO:0006139,nucleobase-containing compound metabolic process|GO:00442…	GO:0032991,macromolecular complex|GO:0043231,intracellular membrane-bounded organelle|GO:0005634,nucleus|GO:0044464,cell part|GO:0005623,cell|GO:0030529,intracellular ribonucleoprotein complex|GO:0043229,intracellular organelle|GO:0044424,intracellular part|GO:0005622,intracellular|GO:0043227,membrane-bounded organelle|GO:0043226,organelle|GO:0031974,membrane-enclosed lumen|GO:0000781,chromosome,…	GO:0005488,binding|GO:0000049,tRNA binding|GO:0005515,protein binding|GO:0097159,organic cyclic compound binding|GO:0044822,poly(A) RNA binding|GO:0000166,nucleotide binding|GO:0036094,small molecule binding|GO:0003723,RNA binding|GO:0003676,nucleic acid binding|GO:1901363,heterocyclic compound binding|GO:1901265,nucleoside phosphate binding|GO:0003729,mRNA binding|GO:0008266,poly(U) RNA binding|…	hsa05322,Systemic lupus erythematosus	Lupus La protein	SSB	tr|B5BUB5|B5BUB5_HUMAN Autoantigen La (Fragment) OS=Homo sapiens OX=9606 GN=SSB PE=2 SV=1;sp|P05455|LA_HUMAN Lupus La protein OS=Homo sapiens OX=9606 GN=SSB PE=1 SV=2	7	7	46.867	408	149.98	20.8	6353600
B5MDF5;P62826;J3KQE5;F5H018;H0YFC6;B4DV51;Q96QB7;Q0EFC9;A0A087X0W0	B5MDF5	GO:0051169,nuclear transport|GO:0051168,nuclear export|GO:0080090,regulation of primary metabolic process|GO:0019222,regulation of metabolic process|GO:0000060,protein import into nucleus, translocation|GO:0030518,intracellular steroid hormone receptor signaling pathway|GO:0008104,protein localization|GO:0007165,signal transduction|GO:0051656,establishment of organelle localization|GO:1901362,org…	GO:0098796,membrane protein complex|GO:0044421,extracellular region part|GO:0044464,cell part|GO:0055037,recycling endosome|GO:0048770,pigment granule|GO:0031974,membrane-enclosed lumen|GO:0031074,nucleocytoplasmic transport complex|GO:0043229,intracellular organelle|GO:0043228,non-membrane-bounded organelle|GO:0000785,chromatin|GO:0005815,microtubule organizing center|GO:0043227,membrane-bounded…	GO:0035639,purine ribonucleoside triphosphate binding|GO:0050681,androgen receptor binding|GO:0070883,pre-miRNA binding|GO:0044877,macromolecular complex binding|GO:0005488,binding|GO:0003676,nucleic acid binding|GO:0043167,ion binding|GO:1901363,heterocyclic compound binding|GO:0001883,purine nucleoside binding|GO:0001882,nucleoside binding|GO:0043168,anion binding|GO:0019001,guanyl nucleotide b…	hsa03008,Ribosome biogenesis in eukaryotes|hsa05166,Human T-cell leukemia virus 1 infection|hsa03013,RNA transport	GTP-binding nuclear protein Ran	RAN	tr|B5MDF5|B5MDF5_HUMAN GTP-binding nuclear protein Ran OS=Homo sapiens OX=9606 GN=RAN PE=1 SV=1;sp|P62826|RAN_HUMAN GTP-binding nuclear protein Ran OS=Homo sapiens OX=9606 GN=RAN PE=1 SV=3;tr|J3KQE5|J3KQE5_HUMAN GTP-binding nuclear protein Ran (Fragment) O	7	7	26.224	233	43.009	29.2	35288000
D3DUJ0;Q8TA92;Q9Y4W6;K7EP56	D3DUJ0	GO:0048638,regulation of developmental growth|GO:0044707,single-multicellular organism process|GO:0050808,synapse organization|GO:0060004,reflex|GO:0051239,regulation of multicellular organismal process|GO:0048589,developmental growth|GO:0055001,muscle cell development|GO:0030030,cell projection organization|GO:0051146,striated muscle cell differentiation|GO:0048468,cell development|GO:0061025,me…	GO:0044464,cell part|GO:0031975,envelope|GO:0043229,intracellular organelle|GO:0043227,membrane-bounded organelle|GO:0043226,organelle|GO:0031224,intrinsic component of membrane|GO:0005737,cytoplasm|GO:0031090,organelle membrane|GO:0016021,integral component of membrane|GO:0016020,membrane|GO:0044444,cytoplasmic part|GO:0005739,mitochondrion|GO:0031967,organelle envelope|GO:0031966,mitochondrial …	GO:0004175,endopeptidase activity|GO:0035639,purine ribonucleoside triphosphate binding|GO:0008270,zinc ion binding|GO:0008233,peptidase activity|GO:0043167,ion binding|GO:1901363,heterocyclic compound binding|GO:1901265,nucleoside phosphate binding|GO:0001882,nucleoside binding|GO:0043168,anion binding|GO:0043169,cation binding|GO:0046914,transition metal ion binding|GO:0051082,unfolded protein …	0	AFG3-like protein 2	AFG3L2	tr|D3DUJ0|D3DUJ0_HUMAN AFG3 ATPase family gene 3-like 2 (Yeast), isoform CRA_a (Fragment) OS=Homo sapiens OX=9606 GN=AFG3L2 PE=3 SV=1;tr|Q8TA92|Q8TA92_HUMAN Similar to AFG3 ATPase family gene 3-like 2 (Yeast) (Fragment) OS=Homo sapiens OX=9606 PE=2 SV=1;sp	7	7	84.444	759	139.84	9.2	5836400
E9KL35;P63244;J3KPE3;D6RAC2;D6RFX4;H0YAF8;D6RHH4;D6R9Z1;H0Y8W2;D6R9L0;D6REE5;D6RFZ9;B4DVD2;H0YAM7;D6RAU2;E9PD14;B4E0C3;D6RBD0;D6RGK8;D6RF23;D6R909;B4DWC6;H0Y9P0;D6RHJ5;H0Y8R5;D6RDI0	E9KL35					Guanine nucleotide-binding protein subunit beta-2-like 1;Guanine nucleotide-binding protein subunit beta-2-like 1, N-terminally processed	GNB2L1	tr|E9KL35|E9KL35_HUMAN Epididymis tissue sperm binding protein Li 3a OS=Homo sapiens OX=9606 PE=1 SV=1;sp|P63244|RACK1_HUMAN Receptor of activated protein C kinase 1 OS=Homo sapiens OX=9606 GN=RACK1 PE=1 SV=3;tr|J3KPE3|J3KPE3_HUMAN Receptor of-activated pr	7	7	35.076	317	175.18	26.2	22098000
I0B0K8;P20930;I0B0K7;I0B0K5;I0B0K6;I0B0K3;I0B0K4;Q05331;Q16824;Q4JFL9;Q01212;O75370;Q03838;Q59H78;Q15206;Q03839	I0B0K8	GO:0030154,cell differentiation|GO:0042592,homeostatic process|GO:0061436,establishment of skin barrier|GO:0008544,epidermis development|GO:0007275,multicellular organism development|GO:0044699,single-organism process|GO:0030216,keratinocyte differentiation|GO:0048869,cellular developmental process|GO:0033561,regulation of water loss via skin|GO:0048513,animal organ development|GO:0065007,biologi…	GO:0043229,intracellular organelle|GO:0043228,non-membrane-bounded organelle|GO:0043227,membrane-bounded organelle|GO:0043226,organelle|GO:0005856,cytoskeleton|GO:0045111,intermediate filament cytoskeleton|GO:0005634,nucleus|GO:0044430,cytoskeletal part|GO:0005737,cytoplasm|GO:0005882,intermediate filament|GO:0043234,protein complex|GO:0032991,macromolecular complex|GO:0043231,intracellular membr…	GO:0043169,cation binding|GO:0005198,structural molecule activity|GO:0043167,ion binding|GO:0005509,calcium ion binding|GO:0005515,protein binding|GO:0046872,metal ion binding|GO:0005488,binding|GO:0046914,transition metal ion binding|GO:0030280,structural constituent of epidermis	0	Filaggrin	FLG	tr|I0B0K8|I0B0K8_HUMAN Truncated profilaggrin OS=Homo sapiens OX=9606 GN=FLG PE=4 SV=1;sp|P20930|FILA_HUMAN Filaggrin OS=Homo sapiens OX=9606 GN=FLG PE=1 SV=3;tr|I0B0K7|I0B0K7_HUMAN Truncated profilaggrin OS=Homo sapiens OX=9606 GN=FLG PE=4 SV=1;tr|I0B0K5|	7	7	430.4	4021	323.31	5.8	9218100
V9HW43;P04792;B4DL87;F8WE04;C9J3N8	V9HW43	GO:0022607,cellular component assembly|GO:0006457,protein folding|GO:0060341,regulation of cellular localization|GO:0070271,protein complex biogenesis|GO:0043933,macromolecular complex subunit organization|GO:0051049,regulation of transport|GO:0032386,regulation of intracellular transport|GO:0032387,negative regulation of intracellular transport|GO:0032501,multicellular organismal process|GO:0008…	GO:0043231,intracellular membrane-bounded organelle|GO:0005737,cytoplasm|GO:0005622,intracellular|GO:0043230,extracellular organelle|GO:0031982,vesicle|GO:0044421,extracellular region part|GO:0043227,membrane-bounded organelle|GO:0005634,nucleus|GO:0044464,cell part|GO:0005623,cell|GO:0031988,membrane-bounded vesicle|GO:0043229,intracellular organelle|GO:0005576,extracellular region|GO:0044424,in…	GO:0043169,cation binding|GO:0005198,structural molecule activity|GO:0051082,unfolded protein binding|GO:0043167,ion binding|GO:0005212,structural constituent of eye lens|GO:0005515,protein binding|GO:0046872,metal ion binding|GO:0042802,identical protein binding|GO:0005488,binding	hsa04141,Protein processing in endoplasmic reticulum	Heat shock protein beta-1	HEL-S-102;HSPB1	tr|V9HW43|V9HW43_HUMAN Epididymis secretory protein Li 102 OS=Homo sapiens OX=9606 GN=HEL-S-102 PE=2 SV=1;sp|P04792|HSPB1_HUMAN Heat shock protein beta-1 OS=Homo sapiens OX=9606 GN=HSPB1 PE=1 SV=2;tr|B4DL87|B4DL87_HUMAN cDNA FLJ52243, highly similar to Hea	7	7	22.782	205	146.82	54.6	60652000
P25789;H0YN18;B2RDG0;H0YMZ1;H0YL69;H0YMA1;H0YLC2;H0YKT8;H0YMI6;H0YKS0;H0YLS6;H0YMV3	P25789	GO:0080090,regulation of primary metabolic process|GO:0019222,regulation of metabolic process|GO:0048585,negative regulation of response to stimulus|GO:0048584,positive regulation of response to stimulus|GO:0048583,regulation of response to stimulus|GO:0031349,positive regulation of defense response|GO:0030111,regulation of Wnt signaling pathway|GO:0007165,signal transduction|GO:0007166,cell surf…	GO:0035770,ribonucleoprotein granule|GO:0019773,proteasome core complex, alpha-subunit complex|GO:0031974,membrane-enclosed lumen|GO:0043229,intracellular organelle|GO:0043228,non-membrane-bounded organelle|GO:0036464,cytoplasmic ribonucleoprotein granule|GO:0030529,intracellular ribonucleoprotein complex|GO:0043227,membrane-bounded organelle|GO:0043226,organelle|GO:0005737,cytoplasm|GO:0070062,e…	GO:0016787,hydrolase activity|GO:0004175,endopeptidase activity|GO:0004298,threonine-type endopeptidase activity|GO:0003824,catalytic activity|GO:0070003,threonine-type peptidase activity|GO:0070011,peptidase activity, acting on L-amino acid peptides|GO:0005488,binding|GO:0005515,protein binding|GO:0008233,peptidase activity|GO:0140096,catalytic activity, acting on a protein	hsa03050,Proteasome	Proteasome subunit alpha type-4;Proteasome subunit alpha type	PSMA4	sp|P25789|PSA4_HUMAN Proteasome subunit alpha type-4 OS=Homo sapiens OX=9606 GN=PSMA4 PE=1 SV=1;tr|H0YN18|H0YN18_HUMAN Proteasome endopeptidase complex OS=Homo sapiens OX=9606 GN=PSMA4 PE=1 SV=1;tr|B2RDG0|B2RDG0_HUMAN Proteasome subunit alpha type OS=Homo	7	7	29.483	261	89.187	31.4	11383000
P46977;A0A024R3J7;A0A0C4DH80;E9PN73;E9PI32;H0YET6	P46977	GO:0044249,cellular biosynthetic process|GO:0034645,cellular macromolecule biosynthetic process|GO:0009100,glycoprotein metabolic process|GO:0009101,glycoprotein biosynthetic process|GO:0044699,single-organism process|GO:0044267,cellular protein metabolic process|GO:0044710,single-organism metabolic process|GO:0044260,cellular macromolecule metabolic process|GO:0006487,protein N-linked glycosylat…	GO:0005783,endoplasmic reticulum|GO:0005789,endoplasmic reticulum membrane|GO:0042175,nuclear outer membrane-endoplasmic reticulum membrane network|GO:0043229,intracellular organelle|GO:0043227,membrane-bounded organelle|GO:0043226,organelle|GO:0031224,intrinsic component of membrane|GO:0005737,cytoplasm|GO:0031090,organelle membrane|GO:0016021,integral component of membrane|GO:0016020,membrane|G…	GO:0005515,protein binding|GO:0003824,catalytic activity|GO:0016740,transferase activity|GO:0004576,oligosaccharyl transferase activity|GO:0005488,binding|GO:0016757,transferase activity, transferring glycosyl groups|GO:0016758,transferase activity, transferring hexosyl groups|GO:0004579,dolichyl-diphosphooligosaccharide-protein glycotransferase activity|GO:0043169,cation binding|GO:0046872,metal…	hsa04141,Protein processing in endoplasmic reticulum|hsa00513,Various types of N-glycan biosynthesis|hsa00510,N-Glycan biosynthesis|hsa01100,Metabolic pathways	Dolichyl-diphosphooligosaccharide--protein glycosyltransferase subunit STT3A	STT3A;hCG_2032701	sp|P46977|STT3A_HUMAN Dolichyl-diphosphooligosaccharide--protein glycosyltransferase subunit STT3A OS=Homo sapiens OX=9606 GN=STT3A PE=1 SV=2;tr|A0A024R3J7|A0A024R3J7_HUMAN HCG2032701, isoform CRA_a OS=Homo sapiens OX=9606 GN=hCG_2032701 PE=4 SV=1	7	7	80.529	705	63.474	9.1	13582000
P61160;F5H6T1;B4DHK9;Q8IY98;B4DWQ5;A0A1B0GWD0;A0A1B0GWH0	P61160	GO:0006909,phagocytosis|GO:0048584,positive regulation of response to stimulus|GO:0048583,regulation of response to stimulus|GO:0008064,regulation of actin polymerization or depolymerization|GO:0007163,establishment or maintenance of cell polarity|GO:0007165,signal transduction|GO:0007166,cell surface receptor signaling pathway|GO:0007167,enzyme linked receptor protein signaling pathway|GO:003018…	GO:0015629,actin cytoskeleton|GO:0043229,intracellular organelle|GO:0043228,non-membrane-bounded organelle|GO:0005924,cell-substrate adherens junction|GO:0005925,focal adhesion|GO:0043227,membrane-bounded organelle|GO:0043226,organelle|GO:0030054,cell junction|GO:0030055,cell-substrate junction|GO:0005856,cytoskeleton|GO:0042995,cell projection|GO:0031982,vesicle|GO:0016020,membrane|GO:0031988,me…	GO:0005200,structural constituent of cytoskeleton|GO:0035639,purine ribonucleoside triphosphate binding|GO:0044877,macromolecular complex binding|GO:0005488,binding|GO:0005198,structural molecule activity|GO:1901363,heterocyclic compound binding|GO:1901265,nucleoside phosphate binding|GO:0001882,nucleoside binding|GO:0043168,anion binding|GO:0043167,ion binding|GO:0003779,actin binding|GO:0001883…	hsa04530,Tight junction|hsa05135,Yersinia infection	Actin-related protein 2	ACTR2	sp|P61160|ARP2_HUMAN Actin-related protein 2 OS=Homo sapiens OX=9606 GN=ACTR2 PE=1 SV=1;tr|F5H6T1|F5H6T1_HUMAN Actin-related protein 2 OS=Homo sapiens OX=9606 GN=ACTR2 PE=1 SV=2;tr|B4DHK9|B4DHK9_HUMAN Actin-related protein 2 OS=Homo sapiens OX=9606 PE=2 SV	7	7	44.76	394	162.29	22.1	23500000
P62277;J3KMX5;E9PS50	P62277	GO:0008104,protein localization|GO:0080090,regulation of primary metabolic process|GO:0019222,regulation of metabolic process|GO:0061024,membrane organization|GO:1901362,organic cyclic compound biosynthetic process|GO:0071840,cellular component organization or biogenesis|GO:1901361,organic cyclic compound catabolic process|GO:0010605,negative regulation of macromolecule metabolic process|GO:00707…	GO:0022626,cytosolic ribosome|GO:0022627,cytosolic small ribosomal subunit|GO:0031974,membrane-enclosed lumen|GO:0043229,intracellular organelle|GO:0043228,non-membrane-bounded organelle|GO:0005924,cell-substrate adherens junction|GO:0005925,focal adhesion|GO:0043227,membrane-bounded organelle|GO:0043226,organelle|GO:0030054,cell junction|GO:0015935,small ribosomal subunit|GO:0005737,cytoplasm|GO…	GO:0005488,binding|GO:0070181,small ribosomal subunit rRNA binding|GO:0005515,protein binding|GO:0097159,organic cyclic compound binding|GO:0044822,poly(A) RNA binding|GO:0019843,rRNA binding|GO:0003735,structural constituent of ribosome|GO:0003723,RNA binding|GO:0003676,nucleic acid binding|GO:0005198,structural molecule activity|GO:1901363,heterocyclic compound binding|GO:0003729,mRNA binding|G…	hsa03010,Ribosome	40S ribosomal protein S13	RPS13	sp|P62277|RS13_HUMAN 40S ribosomal protein S13 OS=Homo sapiens OX=9606 GN=RPS13 PE=1 SV=2;tr|J3KMX5|J3KMX5_HUMAN 40S ribosomal protein S13 OS=Homo sapiens OX=9606 GN=RPS13 PE=1 SV=1	7	7	17.222	151	44.954	50.3	45683000
Q13435;E9PPJ0;E9PJ04;H0YCG1;Q7Z3K9;E9PJT3;E9PIL8;H0YEX5	Q13435	GO:0090304,nucleic acid metabolic process|GO:0034641,cellular nitrogen compound metabolic process|GO:0006807,nitrogen compound metabolic process|GO:0044237,cellular metabolic process|GO:1901360,organic cyclic compound metabolic process|GO:0006139,nucleobase-containing compound metabolic process|GO:0044260,cellular macromolecule metabolic process|GO:0044419,interspecies interaction between organis…	GO:0031974,membrane-enclosed lumen|GO:0043229,intracellular organelle|GO:0043227,membrane-bounded organelle|GO:0043226,organelle|GO:0031981,nuclear lumen|GO:0005634,nucleus|GO:0030529,intracellular ribonucleoprotein complex|GO:0005654,nucleoplasm|GO:0071013,catalytic step 2 spliceosome|GO:0032991,macromolecular complex|GO:0043231,intracellular membrane-bounded organelle|GO:0043233,organelle lumen…	GO:0003676,nucleic acid binding|GO:0097159,organic cyclic compound binding|GO:0044822,poly(A) RNA binding|GO:0003723,RNA binding|GO:0005515,protein binding|GO:1901363,heterocyclic compound binding|GO:0005488,binding	hsa03040,Spliceosome	Splicing factor 3B subunit 2	SF3B2;DKFZp781L0540	sp|Q13435|SF3B2_HUMAN Splicing factor 3B subunit 2 OS=Homo sapiens OX=9606 GN=SF3B2 PE=1 SV=2;tr|E9PPJ0|E9PPJ0_HUMAN Splicing factor 3B subunit 2 OS=Homo sapiens OX=9606 GN=SF3B2 PE=1 SV=1;tr|E9PJ04|E9PJ04_HUMAN Splicing factor 3B subunit 2 (Fragment) OS=H	7	7	100.23	895	160.64	8.5	6187700
Q14257;H0YL43;A8MXP8	Q14257	0	GO:0005783,endoplasmic reticulum|GO:0005788,endoplasmic reticulum lumen|GO:0031974,membrane-enclosed lumen|GO:0043229,intracellular organelle|GO:0043228,non-membrane-bounded organelle|GO:0043227,membrane-bounded organelle|GO:0043226,organelle|GO:0005737,cytoplasm|GO:0031981,nuclear lumen|GO:0005730,nucleolus|GO:0005634,nucleus|GO:0044432,endoplasmic reticulum part|GO:0012505,endomembrane system|G…	GO:0043169,cation binding|GO:0043167,ion binding|GO:0005488,binding|GO:0005515,protein binding|GO:0046872,metal ion binding|GO:0005509,calcium ion binding	0	Reticulocalbin-2	RCN2	sp|Q14257|RCN2_HUMAN Reticulocalbin-2 OS=Homo sapiens OX=9606 GN=RCN2 PE=1 SV=1;tr|H0YL43|H0YL43_HUMAN Reticulocalbin-2 (Fragment) OS=Homo sapiens OX=9606 GN=RCN2 PE=1 SV=1	7	7	36.876	317	149.21	28.7	15721000
Q15393;A8K6V3;B3KQH1;B3KM77;J3QL37;J3QRB2;I3L4G7;J3QKV4	Q15393	GO:0009894,regulation of catabolic process|GO:0009895,negative regulation of catabolic process|GO:0009892,negative regulation of metabolic process|GO:0080090,regulation of primary metabolic process|GO:0019222,regulation of metabolic process|GO:0070271,protein complex biogenesis|GO:0043933,macromolecular complex subunit organization|GO:0090304,nucleic acid metabolic process|GO:0042176,regulation o…	GO:0031974,membrane-enclosed lumen|GO:0043229,intracellular organelle|GO:0043227,membrane-bounded organelle|GO:0043226,organelle|GO:0031981,nuclear lumen|GO:0005634,nucleus|GO:0030529,intracellular ribonucleoprotein complex|GO:0005654,nucleoplasm|GO:0071013,catalytic step 2 spliceosome|GO:0032991,macromolecular complex|GO:0043231,intracellular membrane-bounded organelle|GO:0030532,small nuclear r…	GO:0003676,nucleic acid binding|GO:0097159,organic cyclic compound binding|GO:0005488,binding|GO:0005515,protein binding|GO:1901363,heterocyclic compound binding|GO:0003723,RNA binding|GO:0044877,macromolecular complex binding|GO:0032403,protein complex binding	hsa03040,Spliceosome	Splicing factor 3B subunit 3	SF3B3	sp|Q15393|SF3B3_HUMAN Splicing factor 3B subunit 3 OS=Homo sapiens OX=9606 GN=SF3B3 PE=1 SV=4;tr|A8K6V3|A8K6V3_HUMAN cDNA FLJ78677, highly similar to Homo sapiens splicing factor 3b, subunit 3, 130kDa (SF3B3), mRNA OS=Homo sapiens OX=9606 PE=2 SV=1;tr|B3KQ	7	7	135.58	1217	98.653	7	22286000
Q53FI7;B7Z4B7;Q5JXI8;A0A494C0D6;B7Z5V0;Q13642;Q5JXH8;Q5JXH7;Q5JXI3;B7Z5T3;B7Z6U8;B7Z9A1;A0A0D9SFZ9;A0A0D9SFI6;A0A0D9SFB0;Q5JXH9;A0A0D9SGB2;Q5JXI0;B3KRI9;Q5JXI2;A0A0D9SG53;A0A0D9SEY7;A0A494C0J3;A0A0D9SGD1;A0A494C1G1;A0A0D9SGC5	Q53FI7	GO:0000086,G2/M transition of mitotic cell cycle|GO:0051049,regulation of transport|GO:0000082,G1/S transition of mitotic cell cycle|GO:0032844,regulation of homeostatic process|GO:0051899,membrane depolarization|GO:0034765,regulation of ion transmembrane transport|GO:0034762,regulation of transmembrane transport|GO:0007517,muscle organ development|GO:0045786,negative regulation of cell cycle|GO:…	GO:0043229,intracellular organelle|GO:0071944,cell periphery|GO:0005924,cell-substrate adherens junction|GO:0005925,focal adhesion|GO:0043227,membrane-bounded organelle|GO:0043226,organelle|GO:0030054,cell junction|GO:0030055,cell-substrate junction|GO:0005737,cytoplasm|GO:0005634,nucleus|GO:0016020,membrane|GO:0070161,anchoring junction|GO:0005912,adherens junction|GO:0005886,plasma membrane|GO:…	GO:0043169,cation binding|GO:0046914,transition metal ion binding|GO:0043167,ion binding|GO:0008270,zinc ion binding|GO:0005515,protein binding|GO:0044325,ion channel binding|GO:0046872,metal ion binding|GO:0005488,binding	hsa04630,JAK-STAT signaling pathway	Four and a half LIM domains protein 1	FHL1	tr|Q53FI7|Q53FI7_HUMAN Four and a half LIM domains 1 variant (Fragment) OS=Homo sapiens OX=9606 PE=2 SV=1;tr|B7Z4B7|B7Z4B7_HUMAN cDNA FLJ52561, highly similar to Four and a half LIM domains protein 1 OS=Homo sapiens OX=9606 PE=2 SV=1;tr|Q5JXI8|Q5JXI8_HUMAN	7	7	31.895	280	72.894	31.4	14051000
Q5UIP0;H7C2B5;B4DS49;H7BZN3;B4DRJ4	Q5UIP0	GO:0080090,regulation of primary metabolic process|GO:0019222,regulation of metabolic process|GO:0060249,anatomical structure homeostasis|GO:0048584,positive regulation of response to stimulus|GO:0048583,regulation of response to stimulus|GO:2001032,regulation of double-strand break repair via nonhomologous end joining|GO:1901360,organic cyclic compound metabolic process|GO:0044710,single-organis…	GO:0000781,chromosome, telomeric region|GO:0043229,intracellular organelle|GO:0043228,non-membrane-bounded organelle|GO:0043227,membrane-bounded organelle|GO:0043226,organelle|GO:0005856,cytoskeleton|GO:0001939,female pronucleus|GO:0005819,spindle|GO:0001940,male pronucleus|GO:0005634,nucleus|GO:0016020,membrane|GO:0044430,cytoskeletal part|GO:0005694,chromosome|GO:0005737,cytoplasm|GO:0015630,mi…	GO:0005488,binding|GO:0005515,protein binding	hsa04550,Signaling pathways regulating pluripotency of stem cells	Telomere-associated protein RIF1	RIF1	sp|Q5UIP0|RIF1_HUMAN Telomere-associated protein RIF1 OS=Homo sapiens OX=9606 GN=RIF1 PE=1 SV=2	7	7	274.46	2472	141.68	4.1	9603800
Q93008;D3DWB6;Q6P468;Q59EZ5;B4DGX9;Q86X58;H7C2M9	Q93008	GO:0048675,axon extension|GO:0044238,primary metabolic process|GO:0080090,regulation of primary metabolic process|GO:0019222,regulation of metabolic process|GO:0048588,developmental cell growth|GO:0048468,cell development|GO:0007292,female gamete generation|GO:0030509,BMP signaling pathway|GO:0060322,head development|GO:0007165,signal transduction|GO:0007166,cell surface receptor signaling pathwa…	GO:0005737,cytoplasm|GO:0045177,apical part of cell|GO:0016020,membrane|GO:0044464,cell part|GO:0005829,cytosol|GO:0044463,cell projection part|GO:0030427,site of polarized growth|GO:0030426,growth cone|GO:0005623,cell|GO:0005622,intracellular|GO:0097458,neuron part|GO:0044444,cytoplasmic part|GO:0043005,neuron projection|GO:0044424,intracellular part|GO:0042995,cell projection|GO:0150034,distal …	GO:0016787,hydrolase activity|GO:0004175,endopeptidase activity|GO:0019783,ubiquitin-like protein-specific protease activity|GO:0005515,protein binding|GO:0004197,cysteine-type endopeptidase activity|GO:0008234,cysteine-type peptidase activity|GO:0046332,SMAD binding|GO:0003824,catalytic activity|GO:0036459,thiol-dependent ubiquitinyl hydrolase activity|GO:0070011,peptidase activity, acting on L-…	0	Probable ubiquitin carboxyl-terminal hydrolase FAF-X;Ubiquitin carboxyl-terminal hydrolase	USP9X	sp|Q93008|USP9X_HUMAN Probable ubiquitin carboxyl-terminal hydrolase FAF-X OS=Homo sapiens OX=9606 GN=USP9X PE=1 SV=3;tr|D3DWB6|D3DWB6_HUMAN Ubiquitin specific peptidase 9, X-linked, isoform CRA_b OS=Homo sapiens OX=9606 GN=USP9X PE=3 SV=1	10	7	292.28	2570	71.093	5.2	15585000
Q9BQG0;I3L1L3;B4DZZ1;B4DE42;I3L2H8;B4DWP5;I3L311	Q9BQG0	GO:0080090,regulation of primary metabolic process|GO:0019222,regulation of metabolic process|GO:0048585,negative regulation of response to stimulus|GO:0048583,regulation of response to stimulus|GO:0031057,negative regulation of histone modification|GO:0031056,regulation of histone modification|GO:0071840,cellular component organization or biogenesis|GO:0044710,single-organism metabolic process|G…	GO:0005737,cytoplasm|GO:0044446,intracellular organelle part|GO:0043231,intracellular membrane-bounded organelle|GO:0031981,nuclear lumen|GO:0043233,organelle lumen|GO:0005634,nucleus|GO:0044464,cell part|GO:0031974,membrane-enclosed lumen|GO:0005622,intracellular|GO:0005654,nucleoplasm|GO:0070013,intracellular organelle lumen|GO:0043229,intracellular organelle|GO:0044428,nuclear part|GO:0005623,…	GO:0019787,ubiquitin-like protein transferase activity|GO:0003824,catalytic activity|GO:0004842,ubiquitin-protein transferase activity|GO:0008134,transcription factor binding|GO:0035257,nuclear hormone receptor binding|GO:0046966,thyroid hormone receptor binding|GO:0016740,transferase activity|GO:0005488,binding|GO:0005515,protein binding|GO:0051427,hormone receptor binding|GO:0005102,receptor bi…	hsa04120,Ubiquitin mediated proteolysis	Myb-binding protein 1A	MYBBP1A	sp|Q9BQG0|MBB1A_HUMAN Myb-binding protein 1A OS=Homo sapiens OX=9606 GN=MYBBP1A PE=1 SV=2;tr|I3L1L3|I3L1L3_HUMAN Myb-binding protein 1A (Fragment) OS=Homo sapiens OX=9606 GN=MYBBP1A PE=1 SV=1	7	7	148.85	1328	167.49	6.5	7505900
Q9BW92;U3KQG0;F6S7Q7;Q6ST48;Q9H045;U3KQ50;B4DQF3;Q5T5E9	Q9BW92	GO:0006435,threonyl-tRNA aminoacylation|GO:0044238,primary metabolic process|GO:0070159,mitochondrial threonyl-tRNA aminoacylation|GO:0016070,RNA metabolic process|GO:0019752,carboxylic acid metabolic process|GO:0090304,nucleic acid metabolic process|GO:0044249,cellular biosynthetic process|GO:0034641,cellular nitrogen compound metabolic process|GO:0006807,nitrogen compound metabolic process|GO:0…	GO:0005737,cytoplasm|GO:0043231,intracellular membrane-bounded organelle|GO:0043233,organelle lumen|GO:0044464,cell part|GO:0044444,cytoplasmic part|GO:0031974,membrane-enclosed lumen|GO:0005622,intracellular|GO:0044446,intracellular organelle part|GO:0070013,intracellular organelle lumen|GO:0043229,intracellular organelle|GO:0005739,mitochondrion|GO:0044429,mitochondrial part|GO:0005759,mitochon…	GO:0035639,purine ribonucleoside triphosphate binding|GO:0005488,binding|GO:0000166,nucleotide binding|GO:1901363,heterocyclic compound binding|GO:1901265,nucleoside phosphate binding|GO:0001882,nucleoside binding|GO:0043168,anion binding|GO:0004812,aminoacyl-tRNA ligase activity|GO:0043167,ion binding|GO:0001883,purine nucleoside binding|GO:0032549,ribonucleoside binding|GO:0017076,purine nucleo…	hsa00970,Aminoacyl-tRNA biosynthesis	Threonine--tRNA ligase, mitochondrial	TARS2	sp|Q9BW92|SYTM_HUMAN Threonine--tRNA ligase, mitochondrial OS=Homo sapiens OX=9606 GN=TARS2 PE=1 SV=1;tr|U3KQG0|U3KQG0_HUMAN Threonine--tRNA ligase, mitochondrial OS=Homo sapiens OX=9606 GN=TARS2 PE=1 SV=1;tr|F6S7Q7|F6S7Q7_HUMAN Threonine--tRNA ligase, mit	7	7	81.035	718	69.569	9.6	11536000
Q9NYF8;E9PK91;E9PK09;E9PQN2;E9PKI6;A0A1W2PQ43;Q6DCA8;E9PJA7;H0YF00;H0YF14;H0YF63;B0AZU3;B7Z8J9	Q9NYF8	GO:2001235,positive regulation of apoptotic signaling pathway|GO:0080090,regulation of primary metabolic process|GO:0019222,regulation of metabolic process|GO:2001233,regulation of apoptotic signaling pathway|GO:0048584,positive regulation of response to stimulus|GO:0048583,regulation of response to stimulus|GO:0007165,signal transduction|GO:1901362,organic cyclic compound biosynthetic process|GO…	GO:0031974,membrane-enclosed lumen|GO:0043229,intracellular organelle|GO:0043228,non-membrane-bounded organelle|GO:0043227,membrane-bounded organelle|GO:0043226,organelle|GO:0005737,cytoplasm|GO:0031981,nuclear lumen|GO:0005730,nucleolus|GO:0005634,nucleus|GO:0005654,nucleoplasm|GO:0043231,intracellular membrane-bounded organelle|GO:0043232,intracellular non-membrane-bounded organelle|GO:0043233,…	GO:0003676,nucleic acid binding|GO:0097159,organic cyclic compound binding|GO:0044822,poly(A) RNA binding|GO:0003723,RNA binding|GO:0005515,protein binding|GO:0003677,DNA binding|GO:1901363,heterocyclic compound binding|GO:0005488,binding	0	Bcl-2-associated transcription factor 1	BCLAF1	sp|Q9NYF8|BCLF1_HUMAN Bcl-2-associated transcription factor 1 OS=Homo sapiens OX=9606 GN=BCLAF1 PE=1 SV=2;tr|E9PK91|E9PK91_HUMAN Bcl-2-associated transcription factor 1 OS=Homo sapiens OX=9606 GN=BCLAF1 PE=1 SV=1;tr|E9PK09|E9PK09_HUMAN Bcl-2-associated tra	7	7	106.12	920	323.31	6.4	2986100
Q9UMS4;F5GY56;F5H2I0;H0YGF3;H0YGZ5	Q9UMS4	GO:0044238,primary metabolic process|GO:0000244,spliceosomal tri-snRNP complex assembly|GO:0080090,regulation of primary metabolic process|GO:0019222,regulation of metabolic process|GO:0050685,positive regulation of mRNA processing|GO:0050684,regulation of mRNA processing|GO:0051603,proteolysis involved in cellular protein catabolic process|GO:0048468,cell development|GO:0008104,protein localizat…	GO:0016020,membrane|GO:0005657,replication fork|GO:0071006,U2-type catalytic step 1 spliceosome|GO:0031974,membrane-enclosed lumen|GO:0043229,intracellular organelle|GO:0043228,non-membrane-bounded organelle|GO:0044430,cytoskeletal part|GO:0000228,nuclear chromosome|GO:0005622,intracellular|GO:0043227,membrane-bounded organelle|GO:0043226,organelle|GO:0016607,nuclear speck|GO:0016604,nuclear body…	GO:0019787,ubiquitin-like protein transferase activity|GO:0034450,ubiquitin-ubiquitin ligase activity|GO:0061630,ubiquitin protein ligase activity|GO:0016874,ligase activity|GO:0003824,catalytic activity|GO:0016740,transferase activity|GO:0005488,binding|GO:0005515,protein binding|GO:0004842,ubiquitin-protein transferase activity|GO:0042802,identical protein binding|GO:0061659,ubiquitin-like prot…	hsa03040,Spliceosome|hsa04120,Ubiquitin mediated proteolysis	Pre-mRNA-processing factor 19	PRPF19	sp|Q9UMS4|PRP19_HUMAN Pre-mRNA-processing factor 19 OS=Homo sapiens OX=9606 GN=PRPF19 PE=1 SV=1	7	7	55.18	504	135.65	25.8	9544100
Q9Y678;B3KW21;Q8WUI6;H0Y8X7;H0Y8G2	Q9Y678					Coatomer subunit gamma-1	COPG1;COPG	sp|Q9Y678|COPG1_HUMAN Coatomer subunit gamma-1 OS=Homo sapiens OX=9606 GN=COPG1 PE=1 SV=1;tr|B3KW21|B3KW21_HUMAN cDNA FLJ41945 fis, clone PLACE6019676, highly similar to Coatomer subunit gamma OS=Homo sapiens OX=9606 PE=2 SV=1;tr|Q8WUI6|Q8WUI6_HUMAN COPG p	9	7	97.717	874	67.996	13.4	13155000
A0A0A0MR02;A0A024QZT0;A0A024QZN9;P45880;B4DKM5;Q5JSD2;Q5JSD1;A2A3S1	A0A0A0MR02	GO:2001234,negative regulation of apoptotic signaling pathway|GO:0022607,cellular component assembly|GO:0006461,protein complex assembly|GO:0051234,establishment of localization|GO:2001233,regulation of apoptotic signaling pathway|GO:0043933,macromolecular complex subunit organization|GO:0051049,regulation of transport|GO:0048585,negative regulation of response to stimulus|GO:0034622,cellular mac…	GO:0098796,membrane protein complex|GO:0044421,extracellular region part|GO:0044464,cell part|GO:0031974,membrane-enclosed lumen|GO:0031975,envelope|GO:0043229,intracellular organelle|GO:0043228,non-membrane-bounded organelle|GO:0042645,mitochondrial nucleoid|GO:0043227,membrane-bounded organelle|GO:0043226,organelle|GO:0031224,intrinsic component of membrane|GO:0005737,cytoplasm|GO:0046930,pore …	GO:0015288,porin activity|GO:0005488,binding|GO:0022838,substrate-specific channel activity|GO:1901363,heterocyclic compound binding|GO:1901265,nucleoside phosphate binding|GO:0008509,anion transmembrane transporter activity|GO:0000166,nucleotide binding|GO:0022829,wide pore channel activity|GO:0022803,passive transmembrane transporter activity|GO:0005253,anion channel activity|GO:0005215,transpo…	hsa04022,cGMP-PKG signaling pathway|hsa04979,Cholesterol metabolism|hsa04020,Calcium signaling pathway|hsa04621,NOD-like receptor signaling pathway|hsa04218,Cellular senescence|hsa05012,Parkinson disease|hsa05016,Huntington disease|hsa05166,Human T-cell leukemia virus 1 infection|hsa04217,Necroptosis|hsa04216,Ferroptosis	Voltage-dependent anion-selective channel protein 2	VDAC2	tr|A0A0A0MR02|A0A0A0MR02_HUMAN Voltage-dependent anion-selective channel protein 2 (Fragment) OS=Homo sapiens OX=9606 GN=VDAC2 PE=1 SV=1;tr|A0A024QZT0|A0A024QZT0_HUMAN Epididymis secretory sperm binding protein OS=Homo sapiens OX=9606 GN=VDAC2 PE=2 SV=1;tr	6	6	30.348	282	118.44	21.3	22437000
Q0VAB1;A0A024R0M6;Q3ZCQ8;M0R2F8;M0R003;M0R0C3;M0R1Y4;M0R2Q2;M0QXC3;M0R2Z3;M0R303;M0R2D2;M0R047	Q0VAB1	GO:0008104,protein localization|GO:0016311,dephosphorylation|GO:0006470,protein dephosphorylation|GO:0051179,localization|GO:0072655,establishment of protein localization to mitochondrion|GO:0097190,apoptotic signaling pathway|GO:0030150,protein import into mitochondrial matrix|GO:0061024,membrane organization|GO:0023052,signaling|GO:0007165,signal transduction|GO:0051641,cellular localization|GO…	GO:0098796,membrane protein complex|GO:0044464,cell part|GO:0031974,membrane-enclosed lumen|GO:0031975,envelope|GO:0043229,intracellular organelle|GO:0043227,membrane-bounded organelle|GO:0043226,organelle|GO:0031224,intrinsic component of membrane|GO:0016607,nuclear speck|GO:0005654,nucleoplasm|GO:0016604,nuclear body|GO:0031090,organelle membrane|GO:0031981,nuclear lumen|GO:0005743,mitochondria…	GO:0005126,cytokine receptor binding|GO:0016787,hydrolase activity|GO:0016791,phosphatase activity|GO:0005515,protein binding|GO:0005134,interleukin-2 receptor binding|GO:0097159,organic cyclic compound binding|GO:0004725,protein tyrosine phosphatase activity|GO:0070851,growth factor receptor binding|GO:0004722,protein serine/threonine phosphatase activity|GO:0004721,phosphoprotein phosphatase ac…	0	Mitochondrial import inner membrane translocase subunit TIM50	TIMM50	tr|Q0VAB1|Q0VAB1_HUMAN Mitochondrial import inner membrane translocase subunit TIM50 OS=Homo sapiens OX=9606 GN=TIMM50 PE=2 SV=1;tr|A0A024R0M6|A0A024R0M6_HUMAN Mitochondrial import inner membrane translocase subunit TIM50 OS=Homo sapiens OX=9606 GN=TIMM50	6	6	50.478	456	123.16	15.6	35827000
A0A024R1A3;P22314;B4DDE4;B4DL67;Q5JRR6;B3KUJ2;Q5JRR9;Q5JRS0;Q8WY81;Q5JRS2	A0A024R1A3	GO:0044248,cellular catabolic process|GO:0043632,modification-dependent macromolecule catabolic process|GO:0044267,cellular protein metabolic process|GO:0051716,cellular response to stimulus|GO:0044265,cellular macromolecule catabolic process|GO:0044260,cellular macromolecule metabolic process|GO:0071704,organic substance metabolic process|GO:0070647,protein modification by small protein conjugat…	GO:0000323,lytic vacuole|GO:0005783,endoplasmic reticulum|GO:0044421,extracellular region part|GO:0044464,cell part|GO:0005789,endoplasmic reticulum membrane|GO:0042175,nuclear outer membrane-endoplasmic reticulum membrane network|GO:0043229,intracellular organelle|GO:0043228,non-membrane-bounded organelle|GO:0000785,chromatin|GO:0031988,membrane-bounded vesicle|GO:0043227,membrane-bounded organe…	GO:0035639,purine ribonucleoside triphosphate binding|GO:0004839,ubiquitin activating enzyme activity|GO:0005488,binding|GO:0003676,nucleic acid binding|GO:0043167,ion binding|GO:1901363,heterocyclic compound binding|GO:0001883,purine nucleoside binding|GO:0001882,nucleoside binding|GO:0019787,ubiquitin-like protein transferase activity|GO:0004842,ubiquitin-protein transferase activity|GO:0008641…	hsa05012,Parkinson disease|hsa04120,Ubiquitin mediated proteolysis	Ubiquitin-like modifier-activating enzyme 1	UBE1;UBA1	tr|A0A024R1A3|A0A024R1A3_HUMAN Testicular secretory protein Li 63 OS=Homo sapiens OX=9606 GN=UBE1 PE=2 SV=1;sp|P22314|UBA1_HUMAN Ubiquitin-like modifier-activating enzyme 1 OS=Homo sapiens OX=9606 GN=UBA1 PE=1 SV=3;tr|B4DDE4|B4DDE4_HUMAN cDNA FLJ54582, hig	6	6	117.85	1058	190.64	7.8	4881400
A0A024R2Q4;P61313;B4DLP4;A0A2R8YEM3;E7EQV9;E7EX53;A0A2R8Y738;E7ENU7;B4DEN1;Q76N55;E7ERA2;Q96S84;A4D1Q5	A0A024R2Q4	GO:0051043,regulation of membrane protein ectodomain proteolysis|GO:0051044,positive regulation of membrane protein ectodomain proteolysis|GO:0080090,regulation of primary metabolic process|GO:0019222,regulation of metabolic process|GO:0048584,positive regulation of response to stimulus|GO:0048583,regulation of response to stimulus|GO:0016485,protein processing|GO:0007165,signal transduction|GO:0…	GO:0045121,membrane raft|GO:0005783,endoplasmic reticulum|GO:0044421,extracellular region part|GO:0031974,membrane-enclosed lumen|GO:0005789,endoplasmic reticulum membrane|GO:0042175,nuclear outer membrane-endoplasmic reticulum membrane network|GO:0043229,intracellular organelle|GO:0071944,cell periphery|GO:0030133,transport vesicle|GO:0005622,intracellular|GO:0030135,coated vesicle|GO:0043226,or…	GO:0004252,serine-type endopeptidase activity|GO:0004175,endopeptidase activity|GO:0030414,peptidase inhibitor activity|GO:0019899,enzyme binding|GO:0005488,binding|GO:0008233,peptidase activity|GO:0098772,molecular function regulator|GO:0004857,enzyme inhibitor activity|GO:0008236,serine-type peptidase activity|GO:0043169,cation binding|GO:0042277,peptide binding|GO:0019838,growth factor binding…	hsa05164,Influenza A	Ribosomal protein L15;60S ribosomal protein L15	RPL15	tr|A0A024R2Q4|A0A024R2Q4_HUMAN Ribosomal protein L15 OS=Homo sapiens OX=9606 GN=RPL15 PE=3 SV=1;sp|P61313|RL15_HUMAN 60S ribosomal protein L15 OS=Homo sapiens OX=9606 GN=RPL15 PE=1 SV=2;tr|B4DLP4|B4DLP4_HUMAN Ribosomal protein L15 OS=Homo sapiens OX=9606 P	6	6	24.146	204	37.169	26	12810000
H7BXY3;A0A024R2T6;Q7L2E3;Q6W6M7	H7BXY3					Putative ATP-dependent RNA helicase DHX30	DHX30	tr|H7BXY3|H7BXY3_HUMAN ATP-dependent RNA helicase DHX30 OS=Homo sapiens OX=9606 GN=DHX30 PE=1 SV=1;tr|A0A024R2T6|A0A024R2T6_HUMAN DEAH (Asp-Glu-Ala-His) box polypeptide 30, isoform CRA_b OS=Homo sapiens OX=9606 GN=DHX30 PE=4 SV=1;sp|Q7L2E3|DHX30_HUMAN ATP-	6	6	130.55	1166	57.573	6.5	3165400
B3KN05;B2RBE0;A0A024R497;O95573;B3KMA6;Q6PIM8	B3KN05	GO:0033157,regulation of intracellular protein transport|GO:0008104,protein localization|GO:0019220,regulation of phosphate metabolic process|GO:0080090,regulation of primary metabolic process|GO:0019222,regulation of metabolic process|GO:0051047,positive regulation of secretion|GO:0051049,regulation of transport|GO:0032386,regulation of intracellular transport|GO:0043436,oxoacid metabolic proces…	GO:0016020,membrane|GO:0005783,endoplasmic reticulum|GO:0005794,Golgi apparatus|GO:0005789,endoplasmic reticulum membrane|GO:0042579,microbody|GO:0043229,intracellular organelle|GO:0043228,non-membrane-bounded organelle|GO:0043227,membrane-bounded organelle|GO:0043226,organelle|GO:0031224,intrinsic component of membrane|GO:0005737,cytoplasm|GO:0005778,peroxisomal membrane|GO:0031090,organelle mem…	GO:0015645,fatty acid ligase activity|GO:0035639,purine ribonucleoside triphosphate binding|GO:0019899,enzyme binding|GO:0005488,binding|GO:0000166,nucleotide binding|GO:1901363,heterocyclic compound binding|GO:1901265,nucleoside phosphate binding|GO:0001882,nucleoside binding|GO:0043168,anion binding|GO:0019900,kinase binding|GO:0043167,ion binding|GO:0004467,long-chain fatty acid-CoA ligase act…	hsa03320,PPAR signaling pathway|hsa01100,Metabolic pathways|hsa00061,Fatty acid biosynthesis|hsa00071,Fatty acid degradation|hsa04714,Thermogenesis|hsa04146,Peroxisome|hsa04920,Adipocytokine signaling pathway|hsa01212,Fatty acid metabolism|hsa04216,Ferroptosis	Long-chain-fatty-acid--CoA ligase 3	ACSL3	tr|B3KN05|B3KN05_HUMAN cDNA FLJ13129 fis, clone NT2RP3002969, highly similar to Long-chain-fatty-acid--CoA ligase 3 OS=Homo sapiens OX=9606 PE=2 SV=1;tr|B2RBE0|B2RBE0_HUMAN cDNA, FLJ95462, highly similar to Homo sapiens fatty-acid-Coenzyme A ligase, long-c	7	6	79.222	709	42.827	11.8	8577500
A0A024R663;Q86UP2;G3V4Y7;G3V5G2;B3KWP6;B7Z6P3;H0YJZ8;G3V5P0;H0YJP2;B3KP76;H0YJV5;Q6PDF7;Q3SWV9	A0A024R663	GO:0044700,single organism signaling|GO:0051716,cellular response to stimulus|GO:0007017,microtubule-based process|GO:0050896,response to stimulus|GO:0009987,cellular process|GO:0007018,microtubule-based movement|GO:0050794,regulation of cellular process|GO:0006928,movement of cell or subcellular component|GO:0044763,single-organism cellular process|GO:0065007,biological regulation|GO:0023052,sig…	GO:0005783,endoplasmic reticulum|GO:0005789,endoplasmic reticulum membrane|GO:0042175,nuclear outer membrane-endoplasmic reticulum membrane network|GO:0043229,intracellular organelle|GO:0071944,cell periphery|GO:0031226,intrinsic component of plasma membrane|GO:0043226,organelle|GO:0031224,intrinsic component of membrane|GO:0005737,cytoplasm|GO:0031090,organelle membrane|GO:0043227,membrane-bound…	GO:0019894,kinesin binding|GO:0005515,protein binding|GO:0008092,cytoskeletal protein binding|GO:0097159,organic cyclic compound binding|GO:0044822,poly(A) RNA binding|GO:0003723,RNA binding|GO:0003676,nucleic acid binding|GO:1901363,heterocyclic compound binding|GO:0005488,binding|GO:0045296,cadherin binding|GO:0050839,cell adhesion molecule binding	0	Kinectin	KTN1	tr|A0A024R663|A0A024R663_HUMAN Kinectin 1 (Kinesin receptor), isoform CRA_a OS=Homo sapiens OX=9606 GN=KTN1 PE=4 SV=1;sp|Q86UP2|KTN1_HUMAN Kinectin OS=Homo sapiens OX=9606 GN=KTN1 PE=1 SV=1;tr|G3V4Y7|G3V4Y7_HUMAN Kinectin OS=Homo sapiens OX=9606 GN=KTN1 PE	6	6	156.27	1357	138.45	4.8	1656700
A0A024R718;P43490;A0A0C4DFS8;B7Z8W6;C9JF35;C9JG65	A0A024R718	GO:0032922,circadian regulation of gene expression|GO:0044238,primary metabolic process|GO:0080090,regulation of primary metabolic process|GO:0019222,regulation of metabolic process|GO:0009165,nucleotide biosynthetic process|GO:0007165,signal transduction|GO:0007166,cell surface receptor signaling pathway|GO:0007167,enzyme linked receptor protein signaling pathway|GO:0007169,transmembrane recepto…	GO:0043229,intracellular organelle|GO:0043227,membrane-bounded organelle|GO:0043226,organelle|GO:0005737,cytoplasm|GO:0031982,vesicle|GO:0005634,nucleus|GO:0031988,membrane-bounded vesicle|GO:1903561,extracellular vesicle|GO:0005615,extracellular space|GO:0043230,extracellular organelle|GO:0043231,intracellular membrane-bounded organelle|GO:0070062,extracellular exosome|GO:0005829,cytosol|GO:0044…	GO:0005488,binding|GO:0005125,cytokine activity|GO:0004514,nicotinate-nucleotide diphosphorylase (carboxylating) activity|GO:0005515,protein binding|GO:0008144,drug binding|GO:0003824,catalytic activity|GO:0016740,transferase activity|GO:0047280,nicotinamide phosphoribosyltransferase activity|GO:0016757,transferase activity, transferring glycosyl groups|GO:0016763,transferase activity, transferri…	hsa00760,Nicotinate and nicotinamide metabolism|hsa01100,Metabolic pathways|hsa04621,NOD-like receptor signaling pathway	Nicotinamide phosphoribosyltransferase	PBEF1;NAMPT	tr|A0A024R718|A0A024R718_HUMAN Nicotinamide phosphoribosyltransferase OS=Homo sapiens OX=9606 GN=PBEF1 PE=3 SV=1;sp|P43490|NAMPT_HUMAN Nicotinamide phosphoribosyltransferase OS=Homo sapiens OX=9606 GN=NAMPT PE=1 SV=1;tr|A0A0C4DFS8|A0A0C4DFS8_HUMAN Nicotina	6	6	55.52	491	27.405	18.7	3536900
A0A024R7T3;P52597;B4DKS8;A0A1B0GW42	A0A024R7T3	GO:0080090,regulation of primary metabolic process|GO:0019222,regulation of metabolic process|GO:0031323,regulation of cellular metabolic process|GO:0090304,nucleic acid metabolic process|GO:0034641,cellular nitrogen compound metabolic process|GO:0006807,nitrogen compound metabolic process|GO:0044237,cellular metabolic process|GO:0043170,macromolecule metabolic process|GO:0050789,regulation of bi…	GO:0031974,membrane-enclosed lumen|GO:0043229,intracellular organelle|GO:0043227,membrane-bounded organelle|GO:0043226,organelle|GO:0031981,nuclear lumen|GO:0005634,nucleus|GO:0016020,membrane|GO:0030529,intracellular ribonucleoprotein complex|GO:0005654,nucleoplasm|GO:0071013,catalytic step 2 spliceosome|GO:0032991,macromolecular complex|GO:0043231,intracellular membrane-bounded organelle|GO:004…	GO:0005515,protein binding|GO:0097159,organic cyclic compound binding|GO:0044822,poly(A) RNA binding|GO:0000166,nucleotide binding|GO:0036094,small molecule binding|GO:0003727,single-stranded RNA binding|GO:0003723,RNA binding|GO:0003676,nucleic acid binding|GO:1901363,heterocyclic compound binding|GO:1901265,nucleoside phosphate binding|GO:0005488,binding|GO:0008134,transcription factor binding|…	0	Heterogeneous nuclear ribonucleoprotein F;Heterogeneous nuclear ribonucleoprotein F, N-terminally processed	HNRPF;HNRNPF	tr|A0A024R7T3|A0A024R7T3_HUMAN Heterogeneous nuclear ribonucleoprotein F, isoform CRA_a OS=Homo sapiens OX=9606 GN=HNRPF PE=4 SV=1;sp|P52597|HNRPF_HUMAN Heterogeneous nuclear ribonucleoprotein F OS=Homo sapiens OX=9606 GN=HNRNPF PE=1 SV=3;tr|B4DKS8|B4DKS8_	8	6	45.671	415	185.6	28	15961000
A8K9B9;A0A024R9N6;Q9H223	A8K9B9	GO:0019220,regulation of phosphate metabolic process|GO:0080090,regulation of primary metabolic process|GO:0019222,regulation of metabolic process|GO:0051049,regulation of transport|GO:0006907,pinocytosis|GO:0071840,cellular component organization or biogenesis|GO:0051716,cellular response to stimulus|GO:0010604,positive regulation of macromolecule metabolic process|GO:0018212,peptidyl-tyrosine m…	GO:0055038,recycling endosome membrane|GO:0044421,extracellular region part|GO:0055037,recycling endosome|GO:0043229,intracellular organelle|GO:0071944,cell periphery|GO:0043227,membrane-bounded organelle|GO:0043226,organelle|GO:0010008,endosome membrane|GO:0005737,cytoplasm|GO:0031982,vesicle|GO:0005634,nucleus|GO:0016020,membrane|GO:0070062,extracellular exosome|GO:0031988,membrane-bounded vesi…	GO:0035639,purine ribonucleoside triphosphate binding|GO:0005488,binding|GO:0003676,nucleic acid binding|GO:0001883,purine nucleoside binding|GO:1901363,heterocyclic compound binding|GO:1901265,nucleoside phosphate binding|GO:0001882,nucleoside binding|GO:0043168,anion binding|GO:0043169,cation binding|GO:0000166,nucleotide binding|GO:0032561,guanyl ribonucleotide binding|GO:0005509,calcium ion b…	hsa04144,Endocytosis	EH domain-containing protein 4	EHD4	tr|A8K9B9|A8K9B9_HUMAN cDNA FLJ77391, highly similar to Homo sapiens EH-domain containing 4 (EHD4), mRNA OS=Homo sapiens OX=9606 PE=2 SV=1;tr|A0A024R9N6|A0A024R9N6_HUMAN EH-domain containing 4, isoform CRA_a OS=Homo sapiens OX=9606 GN=EHD4 PE=3 SV=1;sp|Q9H	7	6	61.155	541	50.722	20.5	6865900
A0A1U9X9D5;A0A1U9X9C8;A0A1U9X9C7;A0A1U9X9C4;A0A1U9X9C1;A0A1U9X9A3;A0A1U9X9A1;A0A024RCN6;P26640;A0A140T936;B4DT32;A0A140T954;A2ABF4;A0A0G2JJT9;H0Y426	A0A1U9X9D5	GO:1901566,organonitrogen compound biosynthetic process|GO:0006450,regulation of translational fidelity|GO:0080090,regulation of primary metabolic process|GO:0019222,regulation of metabolic process|GO:0051246,regulation of protein metabolic process|GO:0031323,regulation of cellular metabolic process|GO:0019752,carboxylic acid metabolic process|GO:0090304,nucleic acid metabolic process|GO:0044249,…	GO:0005737,cytoplasm|GO:0043231,intracellular membrane-bounded organelle|GO:0043233,organelle lumen|GO:0005829,cytosol|GO:0044464,cell part|GO:0044444,cytoplasmic part|GO:0031974,membrane-enclosed lumen|GO:0005622,intracellular|GO:0044446,intracellular organelle part|GO:0070013,intracellular organelle lumen|GO:0043229,intracellular organelle|GO:0005739,mitochondrion|GO:0044429,mitochondrial part|…	GO:0035639,purine ribonucleoside triphosphate binding|GO:0005488,binding|GO:0002161,aminoacyl-tRNA editing activity|GO:0043167,ion binding|GO:1901363,heterocyclic compound binding|GO:0001883,purine nucleoside binding|GO:0001882,nucleoside binding|GO:0043168,anion binding|GO:0004812,aminoacyl-tRNA ligase activity|GO:0000166,nucleotide binding|GO:1901265,nucleoside phosphate binding|GO:0032549,ribo…	hsa00970,Aminoacyl-tRNA biosynthesis	Valine--tRNA ligase	VARS	tr|A0A1U9X9D5|A0A1U9X9D5_HUMAN VARS OS=Homo sapiens OX=9606 PE=3 SV=2;tr|A0A1U9X9C8|A0A1U9X9C8_HUMAN VARS OS=Homo sapiens OX=9606 PE=1 SV=1;tr|A0A1U9X9C7|A0A1U9X9C7_HUMAN VARS OS=Homo sapiens OX=9606 PE=1 SV=1;tr|A0A1U9X9C4|A0A1U9X9C4_HUMAN VARS OS=Homo sa	6	6	140.46	1264	89.253	6.6	4934500
A0A0S2Z3Y1;Q08380;B4DVE1;K7EP36;K7ESM3;K7EKQ5;B4DI70;B3KP88;B4DDG4;B4DWA8;K7ERZ6;K7EJD3;K7ES75;K7EN99;K7EJY8;K7EQT9	A0A0S2Z3Y1	GO:0006968,cellular defense response|GO:0023052,signaling|GO:0007165,signal transduction|GO:0050789,regulation of biological process|GO:0044699,single-organism process|GO:0051716,cellular response to stimulus|GO:0065007,biological regulation|GO:0022610,biological adhesion|GO:0006810,transport|GO:0009987,cellular process|GO:0050794,regulation of cellular process|GO:0006952,defense response|GO:0006…	GO:0043230,extracellular organelle|GO:0070062,extracellular exosome|GO:0044421,extracellular region part|GO:0043227,membrane-bounded organelle|GO:0016020,membrane|GO:0072562,blood microparticle|GO:0031012,extracellular matrix|GO:0043226,organelle|GO:0005576,extracellular region|GO:0005615,extracellular space|GO:0031988,membrane-bounded vesicle|GO:1903561,extracellular vesicle|GO:0065010,extracell…	GO:0005044,scavenger receptor activity|GO:0038024,cargo receptor activity|GO:0004872,receptor activity|GO:0060089,molecular transducer activity|GO:0005488,binding|GO:0005515,protein binding	0	Galectin-3-binding protein	LGALS3BP	tr|A0A0S2Z3Y1|A0A0S2Z3Y1_HUMAN Lectin galactoside-binding soluble 3 binding protein isoform 1 (Fragment) OS=Homo sapiens OX=9606 GN=LGALS3BP PE=2 SV=1;sp|Q08380|LG3BP_HUMAN Galectin-3-binding protein OS=Homo sapiens OX=9606 GN=LGALS3BP PE=1 SV=1;tr|B4DVE1|	6	6	65.33	585	62.417	11.6	11057000
A0A140VJS3;P62195;Q59GS3;J3QSA9;J3QQM1;J3QLH6;J3KRP2;J3QRW1;J3QSE0;J3QRR3;J3KTQ9;B2R8F2;A0A090N8G2	A0A140VJS3	GO:0043933,macromolecular complex subunit organization|GO:0090083,regulation of inclusion body assembly|GO:0080090,regulation of primary metabolic process|GO:0019222,regulation of metabolic process|GO:0002479,antigen processing and presentation of exogenous peptide antigen via MHC class I, TAP-dependent|GO:0048585,negative regulation of response to stimulus|GO:0048584,positive regulation of respo…	GO:0022624,proteasome accessory complex|GO:0031974,membrane-enclosed lumen|GO:0031595,nuclear proteasome complex|GO:0043229,intracellular organelle|GO:0031597,cytosolic proteasome complex|GO:0043227,membrane-bounded organelle|GO:0043226,organelle|GO:0008540,proteasome regulatory particle, base subcomplex|GO:0005737,cytoplasm|GO:0005838,proteasome regulatory particle|GO:0070062,extracellular exoso…	GO:0036402,proteasome-activating ATPase activity|GO:0035639,purine ribonucleoside triphosphate binding|GO:0017025,TBP-class protein binding|GO:0005488,binding|GO:0016887,ATPase activity|GO:0001664,G-protein coupled receptor binding|GO:0043167,ion binding|GO:1901363,heterocyclic compound binding|GO:1901265,nucleoside phosphate binding|GO:0001882,nucleoside binding|GO:0043168,anion binding|GO:00426…	hsa03050,Proteasome|hsa05169,Epstein-Barr virus infection	26S protease regulatory subunit 8	PSMC5	tr|A0A140VJS3|A0A140VJS3_HUMAN Testicular tissue protein Li 149 OS=Homo sapiens OX=9606 PE=2 SV=1;sp|P62195|PRS8_HUMAN 26S proteasome regulatory subunit 8 OS=Homo sapiens OX=9606 GN=PSMC5 PE=1 SV=1;tr|Q59GS3|Q59GS3_HUMAN Proteasome 26S ATPase subunit 5 var	7	6	45.626	406	143.6	21.9	4786500
A0A140VK53;Q9UQ35;O60382;I3L4D8;I3L182;Q9UQ39;A0AUK8;Q05BI2;Q05CV9;I3L1I8;A0A087X1W1;I3L1C0;I3L0N7;I3L3Q8;I3L4U6;Q5JPB4	A0A140VK53	GO:0090304,nucleic acid metabolic process|GO:0034641,cellular nitrogen compound metabolic process|GO:0006807,nitrogen compound metabolic process|GO:0044237,cellular metabolic process|GO:1901360,organic cyclic compound metabolic process|GO:0006139,nucleobase-containing compound metabolic process|GO:0044260,cellular macromolecule metabolic process|GO:0071704,organic substance metabolic process|GO:0…	GO:0031974,membrane-enclosed lumen|GO:0043229,intracellular organelle|GO:0043227,membrane-bounded organelle|GO:0043226,organelle|GO:0016607,nuclear speck|GO:0016604,nuclear body|GO:0031981,nuclear lumen|GO:0005634,nucleus|GO:0030529,intracellular ribonucleoprotein complex|GO:0005654,nucleoplasm|GO:0044451,nucleoplasm part|GO:0071013,catalytic step 2 spliceosome|GO:0032991,macromolecular complex|G…	GO:0005488,binding|GO:0005515,protein binding|GO:0047485,protein N-terminus binding|GO:0097159,organic cyclic compound binding|GO:0044822,poly(A) RNA binding|GO:0070742,C2H2 zinc finger domain binding|GO:0003723,RNA binding|GO:0003676,nucleic acid binding|GO:1901363,heterocyclic compound binding|GO:0019904,protein domain specific binding|GO:0003729,mRNA binding	0	Serine/arginine repetitive matrix protein 2	SRRM2;KIAA0324	tr|A0A140VK53|A0A140VK53_HUMAN Testicular secretory protein Li 53 OS=Homo sapiens OX=9606 PE=2 SV=1;sp|Q9UQ35|SRRM2_HUMAN Serine/arginine repetitive matrix protein 2 OS=Homo sapiens OX=9606 GN=SRRM2 PE=1 SV=2;tr|O60382|O60382_HUMAN KIAA0324 (Fragment) OS=H	6	6	299.61	2752	323.31	2.6	893270
B5BUB1;A0A384MTR5;Q9Y265;E7ETR0;B3KRS7;H7C4G5;J3QLR1;H7C4I3	B5BUB1					RuvB-like 1	RUVBL1	tr|B5BUB1|B5BUB1_HUMAN RuvB-like helicase (Fragment) OS=Homo sapiens OX=9606 GN=RUVBL1 PE=2 SV=1;tr|A0A384MTR5|A0A384MTR5_HUMAN RuvB-like helicase OS=Homo sapiens OX=9606 PE=2 SV=1;sp|Q9Y265|RUVB1_HUMAN RuvB-like 1 OS=Homo sapiens OX=9606 GN=RUVBL1 PE=1 SV	6	6	50.215	456	63.896	18.6	7494700
Q96DV6;A2A3R6;P62753;A2A3R5;A2A3R7;Q9BZU1	Q96DV6	GO:0044238,primary metabolic process|GO:0051234,establishment of localization|GO:0070231,T cell apoptotic process|GO:0048468,cell development|GO:0007292,female gamete generation|GO:0061024,membrane organization|GO:0008104,protein localization|GO:0007165,signal transduction|GO:0007166,cell surface receptor signaling pathway|GO:0007167,enzyme linked receptor protein signaling pathway|GO:0007169,tra…	GO:0035770,ribonucleoprotein granule|GO:0022627,cytosolic small ribosomal subunit|GO:0031974,membrane-enclosed lumen|GO:0043229,intracellular organelle|GO:0043228,non-membrane-bounded organelle|GO:0036464,cytoplasmic ribonucleoprotein granule|GO:0022626,cytosolic ribosome|GO:0043227,membrane-bounded organelle|GO:0043226,organelle|GO:0015935,small ribosomal subunit|GO:0005737,cytoplasm|GO:0031981,…	GO:0019901,protein kinase binding|GO:0005515,protein binding|GO:0097159,organic cyclic compound binding|GO:0044822,poly(A) RNA binding|GO:0019899,enzyme binding|GO:0005198,structural molecule activity|GO:0003735,structural constituent of ribosome|GO:0019900,kinase binding|GO:0003723,RNA binding|GO:0003676,nucleic acid binding|GO:1901363,heterocyclic compound binding|GO:0005488,binding	hsa04371,Apelin signaling pathway|hsa05205,Proteoglycans in cancer|hsa01521,EGFR tyrosine kinase inhibitor resistance|hsa04910,Insulin signaling pathway|hsa03010,Ribosome|hsa04066,HIF-1 signaling pathway|hsa04714,Thermogenesis|hsa04150,mTOR signaling pathway|hsa04151,PI3K-Akt signaling pathway	40S ribosomal protein S6	RPS6	tr|Q96DV6|Q96DV6_HUMAN 40S ribosomal protein S6 OS=Homo sapiens OX=9606 GN=RPS6 PE=2 SV=1;tr|A2A3R6|A2A3R6_HUMAN 40S ribosomal protein S6 OS=Homo sapiens OX=9606 GN=RPS6 PE=2 SV=1;sp|P62753|RS6_HUMAN 40S ribosomal protein S6 OS=Homo sapiens OX=9606 GN=RPS6	6	6	28.708	249	145.96	23.3	44949000
E9PC15;B4E2Z8;A4D1U5;Q53H12;A0A3B3ITD0;A0A3B3ISZ0;A0A3B3ISY9;E9PG39;B4DR72;A0A3B3ITX7;A0A0G2JLG5;A0A3B3ITV0;A0A3B3IUC9;A0A3B3IS09;A0A0G2JLD0	E9PC15	GO:0016310,phosphorylation|GO:0044249,cellular biosynthetic process|GO:0034641,cellular nitrogen compound metabolic process|GO:0006807,nitrogen compound metabolic process|GO:0046486,glycerolipid metabolic process|GO:0044699,single-organism process|GO:0006629,lipid metabolic process|GO:1901576,organic substance biosynthetic process|GO:0044710,single-organism metabolic process|GO:0044711,single-org…	GO:0005737,cytoplasm|GO:0005622,intracellular|GO:0043231,intracellular membrane-bounded organelle|GO:0005623,cell|GO:0043227,membrane-bounded organelle|GO:0016020,membrane|GO:0044444,cytoplasmic part|GO:0043229,intracellular organelle|GO:0005739,mitochondrion|GO:0031966,mitochondrial membrane|GO:0044446,intracellular organelle part|GO:0005740,mitochondrial envelope|GO:0044429,mitochondrial part|G…	GO:0035639,purine ribonucleoside triphosphate binding|GO:0047620,acylglycerol kinase activity|GO:0005488,binding|GO:0043167,ion binding|GO:1901363,heterocyclic compound binding|GO:0001883,purine nucleoside binding|GO:0001882,nucleoside binding|GO:0043168,anion binding|GO:0001727,lipid kinase activity|GO:0001729,ceramide kinase activity|GO:0000166,nucleotide binding|GO:0016740,transferase activity…	hsa00561,Glycerolipid metabolism|hsa01100,Metabolic pathways	Acylglycerol kinase, mitochondrial	AGK;FLJ10842	tr|E9PC15|E9PC15_HUMAN Acylglycerol kinase, mitochondrial OS=Homo sapiens OX=9606 GN=AGK PE=1 SV=1;tr|B4E2Z8|B4E2Z8_HUMAN cDNA FLJ61206, highly similar to Homo sapiens multiple substrate lipid kinase (MULK), mRNA OS=Homo sapiens OX=9606 PE=2 SV=1;tr|A4D1U5	6	6	43.796	394	38.952	25.1	8330400
A8K5Y7;Q9HAV4;B3KPQ5;B3KNC6;Q9H8N6;H0Y3W3;E2QRM3;H0Y3Q8;H0Y9I3	A8K5Y7					Exportin-5	XPO5	tr|A8K5Y7|A8K5Y7_HUMAN cDNA FLJ78655, highly similar to Homo sapiens exportin 5 (XPO5), mRNA OS=Homo sapiens OX=9606 PE=2 SV=1;sp|Q9HAV4|XPO5_HUMAN Exportin-5 OS=Homo sapiens OX=9606 GN=XPO5 PE=1 SV=1;tr|B3KPQ5|B3KPQ5_HUMAN cDNA FLJ32057 fis, clone NTONG20	6	6	136.31	1204	43.847	5.4	3922700
A8KA19;O43592;F8WDU6;A0A024RB67;F5GYW6	A8KA19	GO:0015931,nucleobase-containing compound transport|GO:0051169,nuclear transport|GO:0051168,nuclear export|GO:0008104,protein localization|GO:0051641,cellular localization|GO:0044699,single-organism process|GO:0071431,tRNA-containing ribonucleoprotein complex export from nucleus|GO:0070727,cellular macromolecule localization|GO:0071166,ribonucleoprotein complex localization|GO:0006886,intracellul…	GO:0016020,membrane|GO:0031974,membrane-enclosed lumen|GO:0031975,envelope|GO:0043229,intracellular organelle|GO:0043227,membrane-bounded organelle|GO:0043226,organelle|GO:0031224,intrinsic component of membrane|GO:0005737,cytoplasm|GO:0046930,pore complex|GO:0031981,nuclear lumen|GO:0070013,intracellular organelle lumen|GO:0016021,integral component of membrane|GO:0005635,nuclear envelope|GO:000…	GO:0000049,tRNA binding|GO:0005515,protein binding|GO:0097159,organic cyclic compound binding|GO:0008536,Ran GTPase binding|GO:0019899,enzyme binding|GO:0017016,Ras GTPase binding|GO:0031267,small GTPase binding|GO:0051020,GTPase binding|GO:0003723,RNA binding|GO:0003676,nucleic acid binding|GO:1901363,heterocyclic compound binding|GO:0005488,binding	hsa03013,RNA transport	Exportin-T	XPOT	tr|A8KA19|A8KA19_HUMAN Exportin-T OS=Homo sapiens OX=9606 PE=2 SV=1;sp|O43592|XPOT_HUMAN Exportin-T OS=Homo sapiens OX=9606 GN=XPOT PE=1 SV=2	6	6	109.92	962	53.777	9.3	4771400
B2R7C2;O43264;B4E1J7;B4DUQ3;F5H3C1	B2R7C2	GO:0044238,primary metabolic process|GO:0080090,regulation of primary metabolic process|GO:0019222,regulation of metabolic process|GO:0048584,positive regulation of response to stimulus|GO:0048583,regulation of response to stimulus|GO:0048469,cell maturation|GO:0031349,positive regulation of defense response|GO:0072359,circulatory system development|GO:0072358,cardiovascular system development|GO…	GO:0016020,membrane|GO:0031974,membrane-enclosed lumen|GO:0031975,envelope|GO:0043229,intracellular organelle|GO:0043228,non-membrane-bounded organelle|GO:0043227,membrane-bounded organelle|GO:0043226,organelle|GO:0005856,cytoskeleton|GO:0005819,spindle|GO:0031090,organelle membrane|GO:0031981,nuclear lumen|GO:0005634,nucleus|GO:0005635,nuclear envelope|GO:0005654,nucleoplasm|GO:0044430,cytoskele…	GO:0035639,purine ribonucleoside triphosphate binding|GO:0004672,protein kinase activity|GO:0043167,ion binding|GO:1901363,heterocyclic compound binding|GO:0001883,purine nucleoside binding|GO:0001882,nucleoside binding|GO:0043168,anion binding|GO:0043169,cation binding|GO:0000287,magnesium ion binding|GO:0000166,nucleotide binding|GO:0004674,protein serine/threonine kinase activity|GO:0016740,tr…	hsa05135,Yersinia infection|hsa04114,Oocyte meiosis|hsa04720,Long-term potentiation|hsa04722,Neurotrophin signaling pathway|hsa04914,Progesterone-mediated oocyte maturation|hsa04010,MAPK signaling pathway|hsa04714,Thermogenesis|hsa04931,Insulin resistance|hsa04150,mTOR signaling pathway	Centromere/kinetochore protein zw10 homolog	ZW10	tr|B2R7C2|B2R7C2_HUMAN cDNA, FLJ93375, highly similar to Homo sapiens ZW10, kinetochore associated, homolog (Drosophila) (ZW10), mRNA OS=Homo sapiens OX=9606 PE=2 SV=1;sp|O43264|ZW10_HUMAN Centromere/kinetochore protein zw10 homolog OS=Homo sapiens OX=9606	6	6	88.839	779	93.338	11.7	3524400
B4DL07;P28288;B4DZ22;A0A3B3ITW3	B4DL07	GO:0006633,fatty acid biosynthetic process|GO:0034440,lipid oxidation|GO:0006631,fatty acid metabolic process|GO:0006635,fatty acid beta-oxidation|GO:0006869,lipid transport|GO:0072329,monocarboxylic acid catabolic process|GO:0019752,carboxylic acid metabolic process|GO:0044248,cellular catabolic process|GO:0009062,fatty acid catabolic process|GO:0006820,anion transport|GO:0044281,small molecule …	GO:0005782,peroxisomal matrix|GO:0044464,cell part|GO:0031974,membrane-enclosed lumen|GO:0031975,envelope|GO:0042579,microbody|GO:0043229,intracellular organelle|GO:0043227,membrane-bounded organelle|GO:0043226,organelle|GO:0031224,intrinsic component of membrane|GO:0005737,cytoplasm|GO:0005778,peroxisomal membrane|GO:0031090,organelle membrane|GO:0070013,intracellular organelle lumen|GO:0016021,…	GO:0005324,long-chain fatty acid transporter activity|GO:0005488,binding|GO:0016887,ATPase activity|GO:0043167,ion binding|GO:1901363,heterocyclic compound binding|GO:0001883,purine nucleoside binding|GO:0001882,nucleoside binding|GO:0043168,anion binding|GO:0042626,ATPase activity, coupled to transmembrane movement of substances|GO:0016820,hydrolase activity, acting on acid anhydrides, catalyzin…	hsa02010,ABC transporters|hsa04146,Peroxisome	ATP-binding cassette sub-family D member 3	ABCD3	tr|B4DL07|B4DL07_HUMAN cDNA FLJ53353, highly similar to ATP-binding cassette sub-family D member 3 OS=Homo sapiens OX=9606 PE=2 SV=1;sp|P28288|ABCD3_HUMAN ATP-binding cassette sub-family D member 3 OS=Homo sapiens OX=9606 GN=ABCD3 PE=1 SV=1;tr|B4DZ22|B4DZ2	6	6	78.459	683	43.505	9.2	5539600
M0R117;B4DM74;Q02543;M0R3D6;M0R1A7;B2R4C0;M0R0P7;Q53HD3;B4DM94;B4DUV3;Q32XH3;Q76N54	M0R117	GO:0051049,regulation of transport|GO:0001667,ameboidal-type cell migration|GO:0050848,regulation of calcium-mediated signaling|GO:0008064,regulation of actin polymerization or depolymerization|GO:0009165,nucleotide biosynthetic process|GO:0044281,small molecule metabolic process|GO:0044283,small molecule biosynthetic process|GO:0060402,calcium ion transport into cytosol|GO:0051716,cellular respo…	GO:0019897,extrinsic component of plasma membrane|GO:0044463,cell projection part|GO:0030427,site of polarized growth|GO:0030426,growth cone|GO:0031974,membrane-enclosed lumen|GO:0019898,extrinsic component of membrane|GO:0043229,intracellular organelle|GO:0043228,non-membrane-bounded organelle|GO:0034702,ion channel complex|GO:0045202,synapse|GO:0098552,side of membrane|GO:0005924,cell-substrate…	GO:0038023,signaling receptor activity|GO:0043423,3-phosphoinositide-dependent protein kinase binding|GO:0035639,purine ribonucleoside triphosphate binding|GO:0019899,enzyme binding|GO:0015276,ligand-gated ion channel activity|GO:0060089,molecular transducer activity|GO:0008066,glutamate receptor activity|GO:0044877,macromolecular complex binding|GO:0004872,receptor activity|GO:0004871,signal tra…	hsa05135,Yersinia infection|hsa04650,Natural killer cell mediated cytotoxicity|hsa04020,Calcium signaling pathway|hsa04072,Phospholipase D signaling pathway|hsa04912,GnRH signaling pathway|hsa04670,Leukocyte transendothelial migration|hsa05170,Human immunodeficiency virus 1 infection|hsa04062,Chemokine signaling pathway|hsa05161,Hepatitis B|hsa05163,Human cytomegalovirus infection	60S ribosomal protein L18a	RPL18A	tr|M0R117|M0R117_HUMAN 60S ribosomal protein L18a OS=Homo sapiens OX=9606 GN=RPL18A PE=1 SV=1;tr|B4DM74|B4DM74_HUMAN 60S ribosomal protein L18a OS=Homo sapiens OX=9606 PE=2 SV=1;sp|Q02543|RL18A_HUMAN 60S ribosomal protein L18a OS=Homo sapiens OX=9606 GN=RP	6	6	18.079	154	125.08	39.6	70879000
B4DMG8;B4DMF5;E9KL48;P00367;B4E0N9;Q53GW3;B3KT18;A0A140VK14;P49448;Q14400;Q59FQ4;Q9BSD0;Q9UQV0	B4DMG8	GO:0090087,regulation of peptide transport|GO:0032024,positive regulation of insulin secretion|GO:0008104,protein localization|GO:0051046,regulation of secretion|GO:0051047,positive regulation of secretion|GO:0051049,regulation of transport|GO:0060322,head development|GO:0044281,small molecule metabolic process|GO:0044282,small molecule catabolic process|GO:0043648,dicarboxylic acid metabolic pro…	GO:0005737,cytoplasm|GO:0043231,intracellular membrane-bounded organelle|GO:0043233,organelle lumen|GO:0044464,cell part|GO:0044444,cytoplasmic part|GO:0031974,membrane-enclosed lumen|GO:0005622,intracellular|GO:0044446,intracellular organelle part|GO:0070013,intracellular organelle lumen|GO:0043229,intracellular organelle|GO:0005739,mitochondrion|GO:0044429,mitochondrial part|GO:0005759,mitochon…	GO:0035639,purine ribonucleoside triphosphate binding|GO:0051287,NAD binding|GO:0031406,carboxylic acid binding|GO:0043167,ion binding|GO:0016597,amino acid binding|GO:1901363,heterocyclic compound binding|GO:0001883,purine nucleoside binding|GO:0001882,nucleoside binding|GO:0043168,anion binding|GO:0043169,cation binding|GO:0070728,leucine binding|GO:0097367,carbohydrate derivative binding|GO:00…	hsa01200,Carbon metabolism|hsa01100,Metabolic pathways|hsa04964,Proximal tubule bicarbonate reclamation|hsa00250,Alanine, aspartate and glutamate metabolism|hsa00220,Arginine biosynthesis|hsa00910,Nitrogen metabolism|hsa00471,D-Glutamine and D-glutamate metabolism|hsa04217,Necroptosis	Glutamate dehydrogenase;Glutamate dehydrogenase 1, mitochondrial;Glutamate dehydrogenase 2, mitochondrial	GLUD1;GLUD2	tr|B4DMG8|B4DMG8_HUMAN Glutamate dehydrogenase OS=Homo sapiens OX=9606 PE=2 SV=1;tr|B4DMF5|B4DMF5_HUMAN Glutamate dehydrogenase OS=Homo sapiens OX=9606 PE=2 SV=1;tr|E9KL48|E9KL48_HUMAN Epididymis secretory sperm binding protein OS=Homo sapiens OX=9606 GN=G	6	6	55.7	501	28.979	18.6	5132600
B4DY09;F4ZW62;Q12905;Q53FG3;F4ZW63;X6R6Z1;A0A0A0MRL0	B4DY09	GO:0032774,RNA biosynthetic process|GO:0080090,regulation of primary metabolic process|GO:0019222,regulation of metabolic process|GO:0009891,positive regulation of biosynthetic process|GO:0031326,regulation of cellular biosynthetic process|GO:0031325,positive regulation of cellular metabolic process|GO:0051173,positive regulation of nitrogen compound metabolic process|GO:0031323,regulation of cel…	GO:0031974,membrane-enclosed lumen|GO:0043229,intracellular organelle|GO:0043228,non-membrane-bounded organelle|GO:0043227,membrane-bounded organelle|GO:0043226,organelle|GO:0005737,cytoplasm|GO:0031981,nuclear lumen|GO:0005730,nucleolus|GO:0005634,nucleus|GO:0016020,membrane|GO:0030529,intracellular ribonucleoprotein complex|GO:0005654,nucleoplasm|GO:0032991,macromolecular complex|GO:0043231,int…	GO:0035639,purine ribonucleoside triphosphate binding|GO:0005488,binding|GO:0003676,nucleic acid binding|GO:0003677,DNA binding|GO:0043167,ion binding|GO:1901363,heterocyclic compound binding|GO:1901265,nucleoside phosphate binding|GO:0001882,nucleoside binding|GO:0043168,anion binding|GO:0000166,nucleotide binding|GO:0016740,transferase activity|GO:0001883,purine nucleoside binding|GO:0032549,ri…	0	Interleukin enhancer-binding factor 2	ILF2	tr|B4DY09|B4DY09_HUMAN Interleukin enhancer-binding factor 2 OS=Homo sapiens OX=9606 GN=ILF2 PE=1 SV=1;tr|F4ZW62|F4ZW62_HUMAN NF45 OS=Homo sapiens OX=9606 PE=1 SV=1;sp|Q12905|ILF2_HUMAN Interleukin enhancer-binding factor 2 OS=Homo sapiens OX=9606 GN=ILF2	6	6	38.91	352	59.663	19	12567000
Q6FHJ5;O14828	Q6FHJ5	GO:0008104,protein localization|GO:0044699,single-organism process|GO:0033993,response to lipid|GO:0051179,localization|GO:0071702,organic substance transport|GO:0033036,macromolecule localization|GO:0032526,response to retinoic acid|GO:0048193,Golgi vesicle transport|GO:0006810,transport|GO:0045184,establishment of protein localization|GO:0044765,single-organism transport|GO:0001101,response to …	GO:0043229,intracellular organelle|GO:0005622,intracellular|GO:0043227,membrane-bounded organelle|GO:0043226,organelle|GO:0031224,intrinsic component of membrane|GO:0005737,cytoplasm|GO:0031982,vesicle|GO:0016021,integral component of membrane|GO:0016020,membrane|GO:0031988,membrane-bounded vesicle|GO:0044431,Golgi apparatus part|GO:0005794,Golgi apparatus|GO:0098588,bounding membrane of organell…	GO:0031625,ubiquitin protein ligase binding|GO:0044389,ubiquitin-like protein ligase binding|GO:0019899,enzyme binding|GO:0005488,binding|GO:0005515,protein binding	0	Secretory carrier-associated membrane protein 3	SCAMP3	tr|Q6FHJ5|Q6FHJ5_HUMAN Secretory carrier-associated membrane protein (Fragment) OS=Homo sapiens OX=9606 GN=SCAMP3 PE=2 SV=1;sp|O14828|SCAM3_HUMAN Secretory carrier-associated membrane protein 3 OS=Homo sapiens OX=9606 GN=SCAMP3 PE=1 SV=3	6	6	38.242	347	146.32	30.8	8947600
O43390;Q0VGD6;B2R7W4;B4DMB1;Q6MZS5;B4DT28;B4DMD1;Q7Z334;A0A286YEZ8	O43390	GO:0090304,nucleic acid metabolic process|GO:0034641,cellular nitrogen compound metabolic process|GO:0006807,nitrogen compound metabolic process|GO:0044237,cellular metabolic process|GO:1901360,organic cyclic compound metabolic process|GO:0006139,nucleobase-containing compound metabolic process|GO:0044260,cellular macromolecule metabolic process|GO:0071704,organic substance metabolic process|GO:0…	GO:0031974,membrane-enclosed lumen|GO:0043229,intracellular organelle|GO:0043228,non-membrane-bounded organelle|GO:0043227,membrane-bounded organelle|GO:0043226,organelle|GO:0005737,cytoplasm|GO:0031981,nuclear lumen|GO:0005730,nucleolus|GO:0005634,nucleus|GO:0030529,intracellular ribonucleoprotein complex|GO:0005654,nucleoplasm|GO:0071013,catalytic step 2 spliceosome|GO:0032991,macromolecular co…	GO:0005515,protein binding|GO:0097159,organic cyclic compound binding|GO:0044822,poly(A) RNA binding|GO:0000166,nucleotide binding|GO:0036094,small molecule binding|GO:0003723,RNA binding|GO:0003676,nucleic acid binding|GO:1901363,heterocyclic compound binding|GO:1901265,nucleoside phosphate binding|GO:0005488,binding|GO:0003729,mRNA binding|GO:0003730,mRNA 3'-UTR binding	0	Heterogeneous nuclear ribonucleoprotein R	HNRNPR;HNRPR;DKFZp686A13234	sp|O43390|HNRPR_HUMAN Heterogeneous nuclear ribonucleoprotein R OS=Homo sapiens OX=9606 GN=HNRNPR PE=1 SV=1;tr|Q0VGD6|Q0VGD6_HUMAN HNRPR protein (Fragment) OS=Homo sapiens OX=9606 GN=HNRPR PE=2 SV=1;tr|B2R7W4|B2R7W4_HUMAN cDNA, FLJ93632, highly similar to	10	6	70.942	633	114.29	20.4	22512000
O75190;B4DVN1;A0A0J9YX62;C9J2C4;B4DNN5;E9PH18;B4DMJ9;A7UJ17;C9JDX6;F8WCZ4;C9J2P2;B4DNF1;C9JB42;C9JDR7;Q49A72;A0A140VJI2;Q8NHS0;C9JN01;Q8WWF6;Q75MP3;B4DJY6;C9JRD2;C9JXB9;A8K0R1;Q7Z6W7;P25686	O75190	GO:0090084,negative regulation of inclusion body assembly|GO:0090083,regulation of inclusion body assembly|GO:0080090,regulation of primary metabolic process|GO:0019222,regulation of metabolic process|GO:0060710,chorio-allantoic fusion|GO:0060711,labyrinthine layer development|GO:0034605,cellular response to heat|GO:0060713,labyrinthine layer morphogenesis|GO:0048583,regulation of response to sti…	GO:0031974,membrane-enclosed lumen|GO:0030016,myofibril|GO:0030017,sarcomere|GO:0043229,intracellular organelle|GO:0043228,non-membrane-bounded organelle|GO:0043227,membrane-bounded organelle|GO:0043226,organelle|GO:0030018,Z disc|GO:0005737,cytoplasm|GO:0031981,nuclear lumen|GO:0005634,nucleus|GO:0016020,membrane|GO:0031674,I band|GO:0005654,nucleoplasm|GO:0048471,perinuclear region of cytoplasm…	GO:0005488,binding|GO:0003676,nucleic acid binding|GO:0005515,protein binding|GO:0031072,heat shock protein binding|GO:0030234,enzyme regulator activity|GO:0051087,chaperone binding|GO:0097159,organic cyclic compound binding|GO:0051082,unfolded protein binding|GO:0008047,enzyme activator activity|GO:0060590,ATPase regulator activity|GO:0003677,DNA binding|GO:0098772,molecular function regulator|G…	0	DnaJ homolog subfamily B member 6	DNAJB6	sp|O75190|DNJB6_HUMAN DnaJ homolog subfamily B member 6 OS=Homo sapiens OX=9606 GN=DNAJB6 PE=1 SV=2;tr|B4DVN1|B4DVN1_HUMAN cDNA FLJ52214, highly similar to DnaJ homolog subfamily B member 6 OS=Homo sapiens OX=9606 PE=2 SV=1;tr|A0A0J9YX62|A0A0J9YX62_HUMAN D	6	6	36.087	326	42.519	20.2	10909000
P02768;F6KPG5;A0A0C4DGB6;A8K9P0;B2RBS8;B4DPP6;Q56G89;H0YA55;B7WNR0;B4DPR2;D6RHD5;C9JKR2;A0A087WWT3;H7C013	P02768	GO:0044238,primary metabolic process|GO:0022602,ovulation cycle process|GO:0061008,hepaticobiliary system development|GO:0061458,reproductive system development|GO:0042448,progesterone metabolic process|GO:0031016,pancreas development|GO:0019953,sexual reproduction|GO:0008585,female gonad development|GO:0007292,female gamete generation|GO:0010817,regulation of hormone levels|GO:0023052,signaling|…	GO:0005737,cytoplasm|GO:0005615,extracellular space|GO:0044464,cell part|GO:0005623,cell|GO:0005622,intracellular|GO:0005576,extracellular region|GO:0044424,intracellular part|GO:0044421,extracellular region part|GO:0005783,endoplasmic reticulum|GO:0005788,endoplasmic reticulum lumen|GO:0031974,membrane-enclosed lumen|GO:0043229,intracellular organelle|GO:0043227,membrane-bounded organelle|GO:004…	GO:0043169,cation binding|GO:0046872,metal ion binding|GO:0005488,binding|GO:0043167,ion binding|GO:0005515,protein binding|GO:0043168,anion binding|GO:0046914,transition metal ion binding|GO:0043177,organic acid binding|GO:0031406,carboxylic acid binding|GO:0008289,lipid binding|GO:0036094,small molecule binding|GO:0008270,zinc ion binding|GO:0005504,fatty acid binding|GO:0033293,monocarboxylic …	hsa04390,Hippo signaling pathway	Serum albumin	ALB	sp|P02768|ALBU_HUMAN Serum albumin OS=Homo sapiens OX=9606 GN=ALB PE=1 SV=2;tr|F6KPG5|F6KPG5_HUMAN Albumin (Fragment) OS=Homo sapiens OX=9606 PE=2 SV=1;tr|A0A0C4DGB6|A0A0C4DGB6_HUMAN Serum albumin OS=Homo sapiens OX=9606 GN=ALB PE=1 SV=1;tr|A8K9P0|A8K9P0_H	6	6	69.366	609	134.56	9.9	17421000
P05141;Q6NVC0;O75961	P05141	GO:2001234,negative regulation of apoptotic signaling pathway|GO:0090087,regulation of peptide transport|GO:0008104,protein localization|GO:0051046,regulation of secretion|GO:2001233,regulation of apoptotic signaling pathway|GO:0051049,regulation of transport|GO:0048585,negative regulation of response to stimulus|GO:0032387,negative regulation of intracellular transport|GO:0048583,regulation of r…	GO:0044421,extracellular region part|GO:0044464,cell part|GO:0043232,intracellular non-membrane-bounded organelle|GO:0031974,membrane-enclosed lumen|GO:0031975,envelope|GO:0043229,intracellular organelle|GO:0043228,non-membrane-bounded organelle|GO:0042645,mitochondrial nucleoid|GO:0043227,membrane-bounded organelle|GO:0043226,organelle|GO:0031224,intrinsic component of membrane|GO:0005856,cytosk…	GO:0022891,substrate-specific transmembrane transporter activity|GO:0005345,purine nucleobase transmembrane transporter activity|GO:0044389,ubiquitin-like protein ligase binding|GO:0005515,protein binding|GO:0015207,adenine transmembrane transporter activity|GO:0044822,poly(A) RNA binding|GO:0015205,nucleobase transmembrane transporter activity|GO:0097159,organic cyclic compound binding|GO:001989…	hsa04022,cGMP-PKG signaling pathway|hsa04020,Calcium signaling pathway|hsa04218,Cellular senescence|hsa04217,Necroptosis|hsa05164,Influenza A|hsa05016,Huntington disease|hsa05166,Human T-cell leukemia virus 1 infection|hsa05012,Parkinson disease	ADP/ATP translocase 2;ADP/ATP translocase 2, N-terminally processed	SLC25A5	sp|P05141|ADT2_HUMAN ADP/ATP translocase 2 OS=Homo sapiens OX=9606 GN=SLC25A5 PE=1 SV=7;tr|Q6NVC0|Q6NVC0_HUMAN SLC25A5 protein (Fragment) OS=Homo sapiens OX=9606 GN=SLC25A5 PE=2 SV=1	12	6	32.852	298	209.11	32.9	452530000
P11387;B9EG90;Q9BVT2;Q6PK95;Q6NWZ5;E5RJ95;E5RFS0;D3DWJ7;E5RIC7;B7Z9E8;B4DYD2;E5KMK7;E5KMK6;E5KMK5;Q969P6;E5RJ33;H0YBR3;H0YC03;E5RGE7;E5RGR4;E5RFE3;E5RGR2	P11387	GO:0071103,DNA conformation change|GO:0032502,developmental process|GO:0032922,circadian regulation of gene expression|GO:0019222,regulation of metabolic process|GO:0071704,organic substance metabolic process|GO:0043933,macromolecular complex subunit organization|GO:0016310,phosphorylation|GO:0090304,nucleic acid metabolic process|GO:0009790,embryo development|GO:0034641,cellular nitrogen compoun…	GO:0097458,neuron part|GO:0035770,ribonucleoprotein granule|GO:0044464,cell part|GO:0031974,membrane-enclosed lumen|GO:0043229,intracellular organelle|GO:0043228,non-membrane-bounded organelle|GO:0036464,cytoplasmic ribonucleoprotein granule|GO:0000228,nuclear chromosome|GO:0043227,membrane-bounded organelle|GO:0043226,organelle|GO:0005737,cytoplasm|GO:0043204,perikaryon|GO:0031981,nuclear lumen|…	GO:0003676,nucleic acid binding|GO:0061505,DNA topoisomerase II activity|GO:0003917,DNA topoisomerase type I activity|GO:0003916,DNA topoisomerase activity|GO:0044877,macromolecular complex binding|GO:0005488,binding|GO:0016887,ATPase activity|GO:0003677,DNA binding|GO:0003918,DNA topoisomerase type II (ATP-hydrolyzing) activity|GO:0043565,sequence-specific DNA binding|GO:0042623,ATPase activity,…	0	DNA topoisomerase 1	TOP1	sp|P11387|TOP1_HUMAN DNA topoisomerase 1 OS=Homo sapiens OX=9606 GN=TOP1 PE=1 SV=2;tr|B9EG90|B9EG90_HUMAN DNA topoisomerase I OS=Homo sapiens OX=9606 GN=TOP1 PE=2 SV=1	6	6	90.725	765	94.603	9.9	6629400
Q6FHF5;P12004;Q6FI35;B4DUA2;Q7Z6A3;Q7Z6A2;Q7Z6A1	Q6FHF5	GO:0044238,primary metabolic process|GO:0080090,regulation of primary metabolic process|GO:0019222,regulation of metabolic process|GO:0060249,anatomical structure homeostasis|GO:0048584,positive regulation of response to stimulus|GO:0000082,G1/S transition of mitotic cell cycle|GO:0000083,regulation of transcription involved in G1/S transition of mitotic cell cycle|GO:0072359,circulatory system d…	GO:0005657,replication fork|GO:0031974,membrane-enclosed lumen|GO:0043229,intracellular organelle|GO:0043228,non-membrane-bounded organelle|GO:0000228,nuclear chromosome|GO:0031988,membrane-bounded vesicle|GO:0043227,membrane-bounded organelle|GO:0043226,organelle|GO:0005856,cytoskeleton|GO:0070062,extracellular exosome|GO:0031981,nuclear lumen|GO:0070557,PCNA-p21 complex|GO:0005813,centrosome|GO…	GO:0016799,hydrolase activity, hydrolyzing N-glycosyl compounds|GO:0016798,hydrolase activity, acting on glycosyl bonds|GO:0019899,enzyme binding|GO:0030983,mismatched DNA binding|GO:0044877,macromolecular complex binding|GO:0005488,binding|GO:0003676,nucleic acid binding|GO:0003677,DNA binding|GO:0098772,molecular function regulator|GO:1901363,heterocyclic compound binding|GO:0043566,structure-s…	hsa04530,Tight junction|hsa03410,Base excision repair|hsa05161,Hepatitis B|hsa03030,DNA replication|hsa03430,Mismatch repair|hsa03420,Nucleotide excision repair|hsa04110,Cell cycle	Proliferating cell nuclear antigen	PCNA	tr|Q6FHF5|Q6FHF5_HUMAN Proliferating cell nuclear antigen (Fragment) OS=Homo sapiens OX=9606 GN=PCNA PE=2 SV=1;sp|P12004|PCNA_HUMAN Proliferating cell nuclear antigen OS=Homo sapiens OX=9606 GN=PCNA PE=1 SV=1;tr|Q6FI35|Q6FI35_HUMAN Proliferating cell nucle	6	6	28.705	261	69.432	32.2	8074900
P17858;Q9BSP4;Q7L2M7;B3KNQ7;Q59GI2;Q6MZK4;F8WEU2;Q7Z3R9;B4E108	P17858	GO:0090087,regulation of peptide transport|GO:0008104,protein localization|GO:0051046,regulation of secretion|GO:0051289,protein homotetramerization|GO:0051048,negative regulation of secretion|GO:0051049,regulation of transport|GO:0009167,purine ribonucleoside monophosphate metabolic process|GO:0061621,canonical glycolysis|GO:0061620,glycolytic process through glucose-6-phosphate|GO:0044281,small…	GO:0043227,membrane-bounded organelle|GO:0043226,organelle|GO:0005737,cytoplasm|GO:0005945,6-phosphofructokinase complex|GO:0031982,vesicle|GO:0016020,membrane|GO:0031988,membrane-bounded vesicle|GO:0005576,extracellular region|GO:1902494,catalytic complex|GO:0061695,transferase complex, transferring phosphorus-containing groups|GO:1990234,transferase complex|GO:0032991,macromolecular complex|GO:…	GO:0019200,carbohydrate kinase activity|GO:0035639,purine ribonucleoside triphosphate binding|GO:0030246,carbohydrate binding|GO:0019899,enzyme binding|GO:0070095,fructose-6-phosphate binding|GO:0019900,kinase binding|GO:0048029,monosaccharide binding|GO:0003872,6-phosphofructokinase activity|GO:0043167,ion binding|GO:1901363,heterocyclic compound binding|GO:0001883,purine nucleoside binding|GO:0…	hsa01200,Carbon metabolism|hsa01100,Metabolic pathways|hsa00030,Pentose phosphate pathway|hsa04066,HIF-1 signaling pathway|hsa05230,Central carbon metabolism in cancer|hsa00052,Galactose metabolism|hsa00051,Fructose and mannose metabolism|hsa01230,Biosynthesis of amino acids|hsa00010,Glycolysis / Gluconeogenesis|hsa04152,AMPK signaling pathway|hsa04922,Glucagon signaling pathway|hsa03018,RNA degr…	ATP-dependent 6-phosphofructokinase, liver type	PFKL	sp|P17858|PFKAL_HUMAN ATP-dependent 6-phosphofructokinase, liver type OS=Homo sapiens OX=9606 GN=PFKL PE=1 SV=6;tr|Q9BSP4|Q9BSP4_HUMAN PFKL protein (Fragment) OS=Homo sapiens OX=9606 GN=PFKL PE=2 SV=2;tr|Q7L2M7|Q7L2M7_HUMAN PFKL protein (Fragment) OS=Homo	8	6	85.018	780	75.528	11.8	7384300
P18077;C9K025;F8WBS5;F8WB72	P18077	GO:0008104,protein localization|GO:0061024,membrane organization|GO:1901362,organic cyclic compound biosynthetic process|GO:1901360,organic cyclic compound metabolic process|GO:1901361,organic cyclic compound catabolic process|GO:0070727,cellular macromolecule localization|GO:0043043,peptide biosynthetic process|GO:0044419,interspecies interaction between organisms|GO:0019058,viral life cycle|GO:…	GO:0015934,large ribosomal subunit|GO:0022625,cytosolic large ribosomal subunit|GO:0043229,intracellular organelle|GO:0043228,non-membrane-bounded organelle|GO:0022626,cytosolic ribosome|GO:0030529,intracellular ribonucleoprotein complex|GO:0043227,membrane-bounded organelle|GO:0043226,organelle|GO:0005737,cytoplasm|GO:0031982,vesicle|GO:0016020,membrane|GO:0005739,mitochondrion|GO:0031988,membra…	GO:0000049,tRNA binding|GO:0097159,organic cyclic compound binding|GO:0044822,poly(A) RNA binding|GO:0005198,structural molecule activity|GO:0003735,structural constituent of ribosome|GO:0003723,RNA binding|GO:0003676,nucleic acid binding|GO:1901363,heterocyclic compound binding|GO:0005488,binding|GO:0005515,protein binding	hsa03010,Ribosome	60S ribosomal protein L35a	RPL35A	sp|P18077|RL35A_HUMAN 60S ribosomal protein L35a OS=Homo sapiens OX=9606 GN=RPL35A PE=1 SV=2;tr|C9K025|C9K025_HUMAN 60S ribosomal protein L35a (Fragment) OS=Homo sapiens OX=9606 GN=RPL35A PE=1 SV=1;tr|F8WBS5|F8WBS5_HUMAN 60S ribosomal protein L35a OS=Homo	6	6	12.538	110	39.199	39.1	72991000
P18583;H7C1M2;D3DSF7;Q6ZRV7;J3QSZ5;B3KRA1;Q3SWV4;A0JLP4;H7C2G8	P18583	GO:0051049,regulation of transport|GO:0006820,anion transport|GO:0006821,chloride transport|GO:0034765,regulation of ion transmembrane transport|GO:0050789,regulation of biological process|GO:0044699,single-organism process|GO:0051234,establishment of localization|GO:0051179,localization|GO:0065007,biological regulation|GO:0034762,regulation of transmembrane transport|GO:0098661,inorganic anion t…	GO:0034707,chloride channel complex|GO:0071944,cell periphery|GO:0034702,ion channel complex|GO:0043227,membrane-bounded organelle|GO:0043226,organelle|GO:0031224,intrinsic component of membrane|GO:0005737,cytoplasm|GO:0031982,vesicle|GO:0016021,integral component of membrane|GO:0016020,membrane|GO:0031988,membrane-bounded vesicle|GO:1902495,transmembrane transporter complex|GO:1990351,transporte…	GO:0050780,dopamine receptor binding|GO:0005488,binding|GO:0001664,G-protein coupled receptor binding|GO:0008509,anion transmembrane transporter activity|GO:0015103,inorganic anion transmembrane transporter activity|GO:0022803,passive transmembrane transporter activity|GO:0005253,anion channel activity|GO:0005254,chloride channel activity|GO:0015108,chloride transmembrane transporter activity|GO:…	0	Protein SON	SON	sp|P18583|SON_HUMAN Protein SON OS=Homo sapiens OX=9606 GN=SON PE=1 SV=4;tr|H7C1M2|H7C1M2_HUMAN Protein SON (Fragment) OS=Homo sapiens OX=9606 GN=SON PE=1 SV=1	6	6	263.83	2426	41.897	4	3568500
Q6IBR8;P20042;B5BU01;Q3B7I9;Q96I16;Q59GZ3	Q6IBR8	GO:0044238,primary metabolic process|GO:0008152,metabolic process|GO:0061458,reproductive system development|GO:0043043,peptide biosynthetic process|GO:0036093,germ cell proliferation|GO:0019953,sexual reproduction|GO:0008584,male gonad development|GO:0009790,embryo development|GO:0034641,cellular nitrogen compound metabolic process|GO:0009792,embryo development ending in birth or egg hatching|GO…	GO:0043234,protein complex|GO:0005737,cytoplasm|GO:0005829,cytosol|GO:0032991,macromolecular complex|GO:0043231,intracellular membrane-bounded organelle|GO:0005850,eukaryotic translation initiation factor 2 complex|GO:0005634,nucleus|GO:0044464,cell part|GO:0044444,cytoplasmic part|GO:0005623,cell|GO:0005622,intracellular|GO:0043229,intracellular organelle|GO:0044424,intracellular part|GO:0043227…	GO:0005488,binding|GO:0043169,cation binding|GO:0005515,protein binding|GO:0097159,organic cyclic compound binding|GO:0044822,poly(A) RNA binding|GO:0008135,translation factor activity, RNA binding|GO:0043167,ion binding|GO:0003723,RNA binding|GO:0003676,nucleic acid binding|GO:0046872,metal ion binding|GO:1901363,heterocyclic compound binding|GO:0003743,translation initiation factor activity|GO:…	hsa03013,RNA transport	Eukaryotic translation initiation factor 2 subunit 2	EIF2S2	tr|Q6IBR8|Q6IBR8_HUMAN Eukaryotic translation initiation factor 2, subunit 2 beta, 38kDa OS=Homo sapiens OX=9606 GN=EIF2S2 PE=2 SV=1;sp|P20042|IF2B_HUMAN Eukaryotic translation initiation factor 2 subunit 2 OS=Homo sapiens OX=9606 GN=EIF2S2 PE=1 SV=2;tr|B5	6	6	38.388	333	47.147	15.9	1809900
P20700;E9PBF6;Q6DC98;A0A0D9SFE5;B4DZT3;A0A0D9SFY5	P20700	GO:0016265,obsolete death|GO:0009987,cellular process|GO:0006921,cellular component disassembly involved in execution phase of apoptosis|GO:0097194,execution phase of apoptosis|GO:0006915,apoptotic process|GO:0016043,cellular component organization|GO:0012501,programmed cell death|GO:0022411,cellular component disassembly|GO:0071840,cellular component organization or biogenesis|GO:0044763,single-…	GO:0016020,membrane|GO:0044464,cell part|GO:0031974,membrane-enclosed lumen|GO:0031975,envelope|GO:0043229,intracellular organelle|GO:0043228,non-membrane-bounded organelle|GO:0043227,membrane-bounded organelle|GO:0043226,organelle|GO:0034399,nuclear periphery|GO:0045111,intermediate filament cytoskeleton|GO:0031090,organelle membrane|GO:0005638,lamin filament|GO:0005637,nuclear inner membrane|GO…	GO:0019899,enzyme binding|GO:0005198,structural molecule activity|GO:0005488,binding|GO:0005515,protein binding|GO:0043274,phospholipase binding|GO:0043565,sequence-specific DNA binding|GO:1990837,sequence-specific double-stranded DNA binding|GO:0097159,organic cyclic compound binding|GO:0003676,nucleic acid binding|GO:0003677,DNA binding|GO:0003690,double-stranded DNA binding|GO:1901363,heterocy…	hsa04210,Apoptosis	Lamin-B1	LMNB1	sp|P20700|LMNB1_HUMAN Lamin-B1 OS=Homo sapiens OX=9606 GN=LMNB1 PE=1 SV=2;tr|E9PBF6|E9PBF6_HUMAN Lamin-B1 OS=Homo sapiens OX=9606 GN=LMNB1 PE=1 SV=1;tr|Q6DC98|Q6DC98_HUMAN LMNB1 protein (Fragment) OS=Homo sapiens OX=9606 GN=LMNB1 PE=2 SV=1;tr|A0A0D9SFE5|A0	6	6	66.408	586	182.18	10.2	7092600
P26599;A0A0U1RRM4;A6NLN1;A0A0D9SF20;K7EKJ7;A0A087WUW5;Q59H49;K7ES59;K7ELW5;A0A087WU68;K7EK45	P26599	GO:0080090,regulation of primary metabolic process|GO:0019222,regulation of metabolic process|GO:0050684,regulation of mRNA processing|GO:0050686,negative regulation of mRNA processing|GO:1901362,organic cyclic compound biosynthetic process|GO:1901360,organic cyclic compound metabolic process|GO:0010605,negative regulation of macromolecule metabolic process|GO:0010604,positive regulation of macro…	GO:0031974,membrane-enclosed lumen|GO:0043229,intracellular organelle|GO:0043228,non-membrane-bounded organelle|GO:0043227,membrane-bounded organelle|GO:0043226,organelle|GO:0070062,extracellular exosome|GO:0031981,nuclear lumen|GO:0005730,nucleolus|GO:0005634,nucleus|GO:0016020,membrane|GO:0031988,membrane-bounded vesicle|GO:0005654,nucleoplasm|GO:1903561,extracellular vesicle|GO:0031982,vesicle…	GO:0036002,pre-mRNA binding|GO:0005515,protein binding|GO:0097159,organic cyclic compound binding|GO:0044822,poly(A) RNA binding|GO:0000166,nucleotide binding|GO:0036094,small molecule binding|GO:0003727,single-stranded RNA binding|GO:0003723,RNA binding|GO:0003676,nucleic acid binding|GO:0008187,poly-pyrimidine tract binding|GO:1901363,heterocyclic compound binding|GO:1901265,nucleoside phosphat…	0	Polypyrimidine tract-binding protein 1	PTBP1	sp|P26599|PTBP1_HUMAN Polypyrimidine tract-binding protein 1 OS=Homo sapiens OX=9606 GN=PTBP1 PE=1 SV=1;tr|A0A0U1RRM4|A0A0U1RRM4_HUMAN Polypyrimidine tract-binding protein 1 OS=Homo sapiens OX=9606 GN=PTBP1 PE=1 SV=1;tr|A6NLN1|A6NLN1_HUMAN Polypyrimidine t	7	6	57.221	531	46.391	20.9	3868300
P27824;D6RGY2;Q6ZP56;D6RFL1;H0Y9Q7;H0Y9H1;Q16094;D6RAU8;D6RB85;D6RDP7;D6RHJ3;D6RD16;D6RAQ8	P27824	GO:0008104,protein localization|GO:0006457,protein folding|GO:0051648,vesicle localization|GO:0002504,antigen processing and presentation of peptide or polysaccharide antigen via MHC class II|GO:0097480,establishment of synaptic vesicle localization|GO:0072583,clathrin-mediated endocytosis|GO:0002495,antigen processing and presentation of peptide antigen via MHC class II|GO:0044249,cellular biosy…	GO:0044463,cell projection part|GO:0005783,endoplasmic reticulum|GO:0098576,lumenal side of membrane|GO:0048770,pigment granule|GO:0043232,intracellular non-membrane-bounded organelle|GO:0031974,membrane-enclosed lumen|GO:0005789,endoplasmic reticulum membrane|GO:0043226,organelle|GO:0042175,nuclear outer membrane-endoplasmic reticulum membrane network|GO:0043229,intracellular organelle|GO:003017…	GO:0001948,glycoprotein binding|GO:0043169,cation binding|GO:0005515,protein binding|GO:0097367,carbohydrate derivative binding|GO:0097159,organic cyclic compound binding|GO:0044822,poly(A) RNA binding|GO:0030246,carbohydrate binding|GO:0051082,unfolded protein binding|GO:0043167,ion binding|GO:0035255,ionotropic glutamate receptor binding|GO:0034185,apolipoprotein binding|GO:0005509,calcium ion …	hsa04141,Protein processing in endoplasmic reticulum|hsa04918,Thyroid hormone synthesis|hsa04145,Phagosome|hsa05166,Human T-cell leukemia virus 1 infection|hsa04612,Antigen processing and presentation	Calnexin	CANX	sp|P27824|CALX_HUMAN Calnexin OS=Homo sapiens OX=9606 GN=CANX PE=1 SV=2	6	6	67.567	592	54.887	13.3	7403000
P30050;Q59FI9;D3DS95;Q76P68	P30050	GO:0032623,interleukin-2 production|GO:0080090,regulation of primary metabolic process|GO:0019222,regulation of metabolic process|GO:0048583,regulation of response to stimulus|GO:0048469,cell maturation|GO:0007610,behavior|GO:0001501,skeletal system development|GO:0072359,circulatory system development|GO:0072358,cardiovascular system development|GO:0007165,signal transduction|GO:0098773,skin epi…	GO:0031974,membrane-enclosed lumen|GO:0031012,extracellular matrix|GO:0043229,intracellular organelle|GO:0043227,membrane-bounded organelle|GO:0043226,organelle|GO:0005737,cytoplasm|GO:0031981,nuclear lumen|GO:0005634,nucleus|GO:0044421,extracellular region part|GO:0005654,nucleoplasm|GO:0005604,basement membrane|GO:0043231,intracellular membrane-bounded organelle|GO:0043233,organelle lumen|GO:00…	GO:0035639,purine ribonucleoside triphosphate binding|GO:0001012,RNA polymerase II regulatory region DNA binding|GO:0005488,binding|GO:0003676,nucleic acid binding|GO:0003677,DNA binding|GO:0043167,ion binding|GO:1901363,heterocyclic compound binding|GO:0001883,purine nucleoside binding|GO:0001882,nucleoside binding|GO:0043168,anion binding|GO:0043565,sequence-specific DNA binding|GO:0000166,nucl…	hsa04659,Th17 cell differentiation|hsa05200,Pathways in cancer|hsa05202,Transcriptional misregulation in cancer|hsa04530,Tight junction|hsa05221,Acute myeloid leukemia|hsa05220,Chronic myeloid leukemia	60S ribosomal protein L12	RPL12;hCG_21173	sp|P30050|RL12_HUMAN 60S ribosomal protein L12 OS=Homo sapiens OX=9606 GN=RPL12 PE=1 SV=1;tr|Q59FI9|Q59FI9_HUMAN Ribosomal protein L12 variant (Fragment) OS=Homo sapiens OX=9606 PE=2 SV=1;tr|D3DS95|D3DS95_HUMAN HCG21173, isoform CRA_a OS=Homo sapiens OX=96	6	6	17.818	165	323.31	49.7	76463000
Q8TAS0;P36542;B4DL14;B4DFE6	Q8TAS0	GO:0009167,purine ribonucleoside monophosphate metabolic process|GO:0009165,nucleotide biosynthetic process|GO:0009163,nucleoside biosynthetic process|GO:0009161,ribonucleoside monophosphate metabolic process|GO:1901362,organic cyclic compound biosynthetic process|GO:0042451,purine nucleoside biosynthetic process|GO:0009168,purine ribonucleoside monophosphate biosynthetic process|GO:0044710,singl…	GO:0098796,membrane protein complex|GO:0044464,cell part|GO:0031974,membrane-enclosed lumen|GO:0031975,envelope|GO:0043229,intracellular organelle|GO:0031988,membrane-bounded vesicle|GO:0043227,membrane-bounded organelle|GO:0043226,organelle|GO:0045261,proton-transporting ATP synthase complex, catalytic core F(1)|GO:0033178,proton-transporting two-sector ATPase complex, catalytic domain|GO:007006…	GO:0003676,nucleic acid binding|GO:0036442,hydrogen-exporting ATPase activity|GO:0005488,binding|GO:0016887,ATPase activity|GO:1901363,heterocyclic compound binding|GO:0042625,ATPase coupled ion transmembrane transporter activity|GO:0042626,ATPase activity, coupled to transmembrane movement of substances|GO:0016820,hydrolase activity, acting on acid anhydrides, catalyzing transmembrane movement o…	hsa00190,Oxidative phosphorylation|hsa04714,Thermogenesis|hsa01100,Metabolic pathways|hsa05016,Huntington disease|hsa05010,Alzheimer disease|hsa05012,Parkinson disease	ATP synthase subunit gamma;ATP synthase subunit gamma, mitochondrial	ATP5C1	tr|Q8TAS0|Q8TAS0_HUMAN ATP synthase subunit gamma (Fragment) OS=Homo sapiens OX=9606 PE=2 SV=1;sp|P36542|ATPG_HUMAN ATP synthase subunit gamma, mitochondrial OS=Homo sapiens OX=9606 GN=ATP5F1C PE=1 SV=1;tr|B4DL14|B4DL14_HUMAN ATP synthase subunit gamma OS=	6	6	32.247	291	74.071	23	22733000
P41091;Q2VIR3;H7BZU1	P41091	GO:0044249,cellular biosynthetic process|GO:0034641,cellular nitrogen compound metabolic process|GO:0006807,nitrogen compound metabolic process|GO:0034645,cellular macromolecule biosynthetic process|GO:1901576,organic substance biosynthetic process|GO:0044699,single-organism process|GO:0044267,cellular protein metabolic process|GO:0044260,cellular macromolecule metabolic process|GO:0043043,peptid…	GO:0043231,intracellular membrane-bounded organelle|GO:0005737,cytoplasm|GO:0005829,cytosol|GO:0005622,intracellular|GO:0043230,extracellular organelle|GO:0031982,vesicle|GO:0044421,extracellular region part|GO:0043227,membrane-bounded organelle|GO:0005634,nucleus|GO:0044464,cell part|GO:0044444,cytoplasmic part|GO:0005623,cell|GO:0031988,membrane-bounded vesicle|GO:0043229,intracellular organell…	GO:0035639,purine ribonucleoside triphosphate binding|GO:0005488,binding|GO:0003676,nucleic acid binding|GO:0043167,ion binding|GO:1901363,heterocyclic compound binding|GO:0001883,purine nucleoside binding|GO:0001882,nucleoside binding|GO:0043168,anion binding|GO:0016462,pyrophosphatase activity|GO:0000166,nucleotide binding|GO:0032561,guanyl ribonucleotide binding|GO:1901265,nucleoside phosphate…	hsa03013,RNA transport	Eukaryotic translation initiation factor 2 subunit 3;Putative eukaryotic translation initiation factor 2 subunit 3-like protein	EIF2S3;EIF2S3L	sp|P41091|IF2G_HUMAN Eukaryotic translation initiation factor 2 subunit 3 OS=Homo sapiens OX=9606 GN=EIF2S3 PE=1 SV=3;sp|Q2VIR3|IF2GL_HUMAN Eukaryotic translation initiation factor 2 subunit 3B OS=Homo sapiens OX=9606 GN=EIF2S3B PE=2 SV=2	6	6	51.109	472	74.58	18	10556000
P48047;Q53HH2;A0A494C0K9;H7C0C1;H7C086;H7C068	P48047	GO:0009167,purine ribonucleoside monophosphate metabolic process|GO:0009165,nucleotide biosynthetic process|GO:0009163,nucleoside biosynthetic process|GO:0009161,ribonucleoside monophosphate metabolic process|GO:1901362,organic cyclic compound biosynthetic process|GO:0042451,purine nucleoside biosynthetic process|GO:0009168,purine ribonucleoside monophosphate biosynthetic process|GO:0044710,singl…	GO:0044464,cell part|GO:0031975,envelope|GO:0043229,intracellular organelle|GO:0071944,cell periphery|GO:0031988,membrane-bounded vesicle|GO:0043227,membrane-bounded organelle|GO:0043226,organelle|GO:0005737,cytoplasm|GO:0031090,organelle membrane|GO:0098796,membrane protein complex|GO:0005634,nucleus|GO:0016020,membrane|GO:0044444,cytoplasmic part|GO:0005739,mitochondrion|GO:0098800,inner mitoch…	GO:0008144,drug binding|GO:0005488,binding|GO:0016887,ATPase activity|GO:0042625,ATPase coupled ion transmembrane transporter activity|GO:0042626,ATPase activity, coupled to transmembrane movement of substances|GO:0016820,hydrolase activity, acting on acid anhydrides, catalyzing transmembrane movement of substances|GO:0046933,proton-transporting ATP synthase activity, rotational mechanism|GO:0015…	hsa00190,Oxidative phosphorylation|hsa04714,Thermogenesis|hsa01100,Metabolic pathways|hsa05016,Huntington disease|hsa05010,Alzheimer disease|hsa05012,Parkinson disease	ATP synthase subunit O, mitochondrial	ATP5O	sp|P48047|ATPO_HUMAN ATP synthase subunit O, mitochondrial OS=Homo sapiens OX=9606 GN=ATP5PO PE=1 SV=1;tr|Q53HH2|Q53HH2_HUMAN Mitochondrial ATP synthase, O subunit variant (Fragment) OS=Homo sapiens OX=9606 PE=2 SV=1;tr|A0A494C0K9|A0A494C0K9_HUMAN ATP synt	6	6	23.277	213	25.866	27.2	5345900
P49792;Q5JC46;Q5JC45;D3DX73;Q13073;F8WBP7	P49792	GO:0051169,nuclear transport|GO:0043549,regulation of kinase activity|GO:0019220,regulation of phosphate metabolic process|GO:0019221,cytokine-mediated signaling pathway|GO:0019222,regulation of metabolic process|GO:0051049,regulation of transport|GO:0034605,cellular response to heat|GO:0048583,regulation of response to stimulus|GO:0061024,membrane organization|GO:0008104,protein localization|GO:…	GO:0005635,nuclear envelope|GO:0016234,inclusion body|GO:0031975,envelope|GO:0043229,intracellular organelle|GO:0042405,nuclear inclusion body|GO:0005634,nucleus|GO:0043227,membrane-bounded organelle|GO:0043226,organelle|GO:0031224,intrinsic component of membrane|GO:0005737,cytoplasm|GO:0016020,membrane|GO:0046930,pore complex|GO:0031090,organelle membrane|GO:0016021,integral component of membran…	GO:0019899,enzyme binding|GO:0031267,small GTPase binding|GO:0051020,GTPase binding|GO:0044877,macromolecular complex binding|GO:0008270,zinc ion binding|GO:0003676,nucleic acid binding|GO:1901363,heterocyclic compound binding|GO:0043169,cation binding|GO:0046914,transition metal ion binding|GO:0043167,ion binding|GO:0003755,peptidyl-prolyl cis-trans isomerase activity|GO:0032403,protein complex …	hsa03013,RNA transport	E3 SUMO-protein ligase RanBP2	RANBP2	sp|P49792|RBP2_HUMAN E3 SUMO-protein ligase RanBP2 OS=Homo sapiens OX=9606 GN=RANBP2 PE=1 SV=2	8	6	358.2	3224	74.265	4.5	7659700
P62249;M0R210;M0R3H0;M0R1M5;Q6IPX4;M0QX76;B4DP32	P62249	GO:0008104,protein localization|GO:0061024,membrane organization|GO:1901362,organic cyclic compound biosynthetic process|GO:1901360,organic cyclic compound metabolic process|GO:1901361,organic cyclic compound catabolic process|GO:0070727,cellular macromolecule localization|GO:0043043,peptide biosynthetic process|GO:0044419,interspecies interaction between organisms|GO:0019058,viral life cycle|GO:…	GO:0022626,cytosolic ribosome|GO:0022627,cytosolic small ribosomal subunit|GO:0043229,intracellular organelle|GO:0043228,non-membrane-bounded organelle|GO:0005924,cell-substrate adherens junction|GO:0005925,focal adhesion|GO:0043227,membrane-bounded organelle|GO:0043226,organelle|GO:0030054,cell junction|GO:0015935,small ribosomal subunit|GO:0005737,cytoplasm|GO:0031982,vesicle|GO:0016020,membran…	GO:0005515,protein binding|GO:0097159,organic cyclic compound binding|GO:0044822,poly(A) RNA binding|GO:0005198,structural molecule activity|GO:0003735,structural constituent of ribosome|GO:0003723,RNA binding|GO:0003676,nucleic acid binding|GO:1901363,heterocyclic compound binding|GO:0005488,binding	hsa03010,Ribosome	40S ribosomal protein S16	RPS16	sp|P62249|RS16_HUMAN 40S ribosomal protein S16 OS=Homo sapiens OX=9606 GN=RPS16 PE=1 SV=2;tr|M0R210|M0R210_HUMAN 40S ribosomal protein S16 OS=Homo sapiens OX=9606 GN=RPS16 PE=1 SV=1;tr|M0R3H0|M0R3H0_HUMAN 40S ribosomal protein S16 OS=Homo sapiens OX=9606 G	6	6	16.445	146	46.498	37	86560000
P62906;Q1JQ76;A0A024RCW3	P62906	GO:0008104,protein localization|GO:0061024,membrane organization|GO:1901362,organic cyclic compound biosynthetic process|GO:1901360,organic cyclic compound metabolic process|GO:1901361,organic cyclic compound catabolic process|GO:0070727,cellular macromolecule localization|GO:0043043,peptide biosynthetic process|GO:0044419,interspecies interaction between organisms|GO:0019058,viral life cycle|GO:…	GO:0015934,large ribosomal subunit|GO:0022625,cytosolic large ribosomal subunit|GO:0031974,membrane-enclosed lumen|GO:0043229,intracellular organelle|GO:0043228,non-membrane-bounded organelle|GO:0022626,cytosolic ribosome|GO:0005924,cell-substrate adherens junction|GO:0005925,focal adhesion|GO:0043227,membrane-bounded organelle|GO:0043226,organelle|GO:0030054,cell junction|GO:0030055,cell-substra…	GO:0005515,protein binding|GO:0097159,organic cyclic compound binding|GO:0044822,poly(A) RNA binding|GO:0005198,structural molecule activity|GO:0003735,structural constituent of ribosome|GO:0003723,RNA binding|GO:0003676,nucleic acid binding|GO:1901363,heterocyclic compound binding|GO:0005488,binding	hsa03010,Ribosome	60S ribosomal protein L10a;Ribosomal protein	RPL10A	sp|P62906|RL10A_HUMAN 60S ribosomal protein L10a OS=Homo sapiens OX=9606 GN=RPL10A PE=1 SV=2;tr|Q1JQ76|Q1JQ76_HUMAN Ribosomal protein (Fragment) OS=Homo sapiens OX=9606 GN=RPL10A PE=2 SV=1	6	6	24.831	217	78.881	27.2	46124000
P67809;H0Y449;Q6PKI6;Q7KZ24;A0JLU4;Q2VIK8;C9J5V9;B2RCC2;A0A384MDP4;Q9Y2T7;Q59HE1	P67809	GO:2001234,negative regulation of apoptotic signaling pathway|GO:0048639,positive regulation of developmental growth|GO:0080090,regulation of primary metabolic process|GO:0019222,regulation of metabolic process|GO:2001233,regulation of apoptotic signaling pathway|GO:0048585,negative regulation of response to stimulus|GO:0048583,regulation of response to stimulus|GO:0006139,nucleobase-containing c…	GO:0005737,cytoplasm|GO:0005844,polysome|GO:0005622,intracellular|GO:0032991,macromolecular complex|GO:0043231,intracellular membrane-bounded organelle|GO:0043296,apical junction complex|GO:0005634,nucleus|GO:0044464,cell part|GO:0044444,cytoplasmic part|GO:0005623,cell|GO:0043226,organelle|GO:0044424,intracellular part|GO:0043229,intracellular organelle|GO:0005911,cell-cell junction|GO:0070160,o…	GO:0001012,RNA polymerase II regulatory region DNA binding|GO:0019899,enzyme binding|GO:0031267,small GTPase binding|GO:0051020,GTPase binding|GO:0005488,binding|GO:0003676,nucleic acid binding|GO:0003677,DNA binding|GO:1901363,heterocyclic compound binding|GO:0043565,sequence-specific DNA binding|GO:0043566,structure-specific DNA binding|GO:0003714,transcription corepressor activity|GO:0003712,t…	hsa04530,Tight junction	Nuclease-sensitive element-binding protein 1	YBX1	sp|P67809|YBOX1_HUMAN Nuclease-sensitive element-binding protein 1 OS=Homo sapiens OX=9606 GN=YBX1 PE=1 SV=3;tr|H0Y449|H0Y449_HUMAN Nuclease-sensitive element-binding protein 1 (Fragment) OS=Homo sapiens OX=9606 GN=YBX1 PE=1 SV=1;tr|Q6PKI6|Q6PKI6_HUMAN YBX	11	6	35.924	324	323.31	42.9	27158000
Q9HB00;Q08554	Q9HB00	GO:0042391,regulation of membrane potential|GO:0009991,response to extracellular stimulus|GO:0044707,single-multicellular organism process|GO:0034113,heterotypic cell-cell adhesion|GO:0009267,cellular response to starvation|GO:0035637,multicellular organismal signaling|GO:0006936,muscle contraction|GO:0006928,movement of cell or subcellular component|GO:0006941,striated muscle contraction|GO:0001…	GO:0014704,intercalated disc|GO:0043229,intracellular organelle|GO:0071944,cell periphery|GO:0043227,membrane-bounded organelle|GO:0030057,desmosome|GO:0031224,intrinsic component of membrane|GO:0005737,cytoplasm|GO:0070062,extracellular exosome|GO:0031410,cytoplasmic vesicle|GO:0016021,integral component of membrane|GO:0016020,membrane|GO:0031988,membrane-bounded vesicle|GO:0030054,cell junction…	GO:0005488,binding|GO:0043169,cation binding|GO:0098631,protein binding involved in cell adhesion|GO:0098632,protein binding involved in cell-cell adhesion|GO:0043167,ion binding|GO:0005509,calcium ion binding|GO:0005515,protein binding|GO:0046872,metal ion binding|GO:0086080,protein binding involved in heterotypic cell-cell adhesion|GO:0086083,cell adhesive protein binding involved in bundle of …	hsa05412,Arrhythmogenic right ventricular cardiomyopathy (ARVC)	Desmocollin-1	DSC1	tr|Q9HB00|Q9HB00_HUMAN Desmocollin 1, isoform CRA_b OS=Homo sapiens OX=9606 GN=DSC1 PE=4 SV=1;sp|Q08554|DSC1_HUMAN Desmocollin-1 OS=Homo sapiens OX=9606 GN=DSC1 PE=1 SV=2	6	6	93.834	840	58.99	9.9	18618000
Q12904;B4DNK3;D6R937	Q12904	GO:0006437,tyrosyl-tRNA aminoacylation|GO:0044238,primary metabolic process|GO:0019752,carboxylic acid metabolic process|GO:1901564,organonitrogen compound metabolic process|GO:0090304,nucleic acid metabolic process|GO:0044249,cellular biosynthetic process|GO:0034641,cellular nitrogen compound metabolic process|GO:0006807,nitrogen compound metabolic process|GO:0023052,signaling|GO:0007165,signal …	GO:0005737,cytoplasm|GO:0043231,intracellular membrane-bounded organelle|GO:0044421,extracellular region part|GO:0005829,cytosol|GO:0044464,cell part|GO:0044444,cytoplasmic part|GO:0005623,cell|GO:0043226,organelle|GO:0043229,intracellular organelle|GO:0005576,extracellular region|GO:0044424,intracellular part|GO:0005622,intracellular|GO:0043227,membrane-bounded organelle|GO:0005634,nucleus|GO:00…	GO:0005126,cytokine receptor binding|GO:0004871,signal transducer activity|GO:0035639,purine ribonucleoside triphosphate binding|GO:0060089,molecular transducer activity|GO:0005488,binding|GO:0003676,nucleic acid binding|GO:0001664,G-protein coupled receptor binding|GO:0004831,tyrosine-tRNA ligase activity|GO:0043167,ion binding|GO:1901363,heterocyclic compound binding|GO:0001883,purine nucleosid…	hsa00970,Aminoacyl-tRNA biosynthesis	Aminoacyl tRNA synthase complex-interacting multifunctional protein 1;Endothelial monocyte-activating polypeptide 2	AIMP1	sp|Q12904|AIMP1_HUMAN Aminoacyl tRNA synthase complex-interacting multifunctional protein 1 OS=Homo sapiens OX=9606 GN=AIMP1 PE=1 SV=2;tr|B4DNK3|B4DNK3_HUMAN cDNA FLJ52127, highly similar to Multisynthetase complex auxiliary component p43 OS=Homo sapiens O	6	6	34.352	312	56.287	31.4	6770300
Q71UA6;Q15758;M0QXM4;Q59ES3;B4DE27;M0QX44;M0R144	Q71UA6	GO:0046718,viral entry into host cell|GO:0006868,glutamine transport|GO:0006865,amino acid transport|GO:0030260,entry into host cell|GO:0006820,anion transport|GO:0044419,interspecies interaction between organisms|GO:0052126,movement in host environment|GO:0044699,single-organism process|GO:0051806,entry into cell of other organism involved in symbiotic interaction|GO:0051179,localization|GO:0071…	GO:0048770,pigment granule|GO:0043229,intracellular organelle|GO:0071944,cell periphery|GO:0031226,intrinsic component of plasma membrane|GO:0043226,organelle|GO:0031224,intrinsic component of membrane|GO:0005737,cytoplasm|GO:0070062,extracellular exosome|GO:0016023,cytoplasmic, membrane-bounded vesicle|GO:0031410,cytoplasmic vesicle|GO:0016021,integral component of membrane|GO:0016020,membrane|G…	GO:0005342,organic acid transmembrane transporter activity|GO:0005343,organic acid:sodium symporter activity|GO:0060089,molecular transducer activity|GO:0004872,receptor activity|GO:0015186,L-glutamine transmembrane transporter activity|GO:0015081,sodium ion transmembrane transporter activity|GO:0008509,anion transmembrane transporter activity|GO:0022857,transmembrane transporter activity|GO:0015…	hsa05230,Central carbon metabolism in cancer|hsa04974,Protein digestion and absorption	Amino acid transporter;Neutral amino acid transporter B(0)	SLC1A5	tr|Q71UA6|Q71UA6_HUMAN Amino acid transporter OS=Homo sapiens OX=9606 GN=SLC1A5 PE=2 SV=1;sp|Q15758|AAAT_HUMAN Neutral amino acid transporter B(0) OS=Homo sapiens OX=9606 GN=SLC1A5 PE=1 SV=2;tr|M0QXM4|M0QXM4_HUMAN Amino acid transporter OS=Homo sapiens OX=	6	6	56.583	541	54.827	13.3	8591400
Q6IQ30;B1ANR0;Q13310;H0Y5F5;Q15164;Q53GL4;Q3B867;H0YEU6;Q147Y3;Q59GZ7;H0YCC8;H0YEQ8;B1ANR1;H0Y6X6;P0CB38	Q6IQ30	GO:0044238,primary metabolic process|GO:0007599,hemostasis|GO:0007596,blood coagulation|GO:1901564,organonitrogen compound metabolic process|GO:0090304,nucleic acid metabolic process|GO:0044249,cellular biosynthetic process|GO:0034641,cellular nitrogen compound metabolic process|GO:0006807,nitrogen compound metabolic process|GO:0034645,cellular macromolecule biosynthetic process|GO:1901576,organi…	GO:0010494,cytoplasmic stress granule|GO:0005737,cytoplasm|GO:0035770,ribonucleoprotein granule|GO:0043231,intracellular membrane-bounded organelle|GO:0043232,intracellular non-membrane-bounded organelle|GO:0005634,nucleus|GO:0044464,cell part|GO:0044444,cytoplasmic part|GO:0005623,cell|GO:0030529,intracellular ribonucleoprotein complex|GO:0043229,intracellular organelle|GO:0043228,non-membrane-b…	GO:0036094,small molecule binding|GO:0005515,protein binding|GO:0008143,poly(A) binding|GO:0097159,organic cyclic compound binding|GO:0044822,poly(A) RNA binding|GO:0017130,poly(C) RNA binding|GO:1901363,heterocyclic compound binding|GO:0000166,nucleotide binding|GO:0008266,poly(U) RNA binding|GO:0003727,single-stranded RNA binding|GO:0003723,RNA binding|GO:0003676,nucleic acid binding|GO:0008187…	hsa03015,mRNA surveillance pathway|hsa03013,RNA transport|hsa03018,RNA degradation	Polyadenylate-binding protein;Polyadenylate-binding protein 4	PABPC4	tr|Q6IQ30|Q6IQ30_HUMAN Polyadenylate-binding protein OS=Homo sapiens OX=9606 GN=PABPC4 PE=2 SV=1;tr|B1ANR0|B1ANR0_HUMAN Polyadenylate-binding protein OS=Homo sapiens OX=9606 GN=PABPC4 PE=1 SV=1;sp|Q13310|PABP4_HUMAN Polyadenylate-binding protein 4 OS=Homo	9	6	72.36	660	70.247	17.4	3340600
Q96CS3;B4E2M8;D6RBG6	Q96CS3	GO:0090087,regulation of peptide transport|GO:2001235,positive regulation of apoptotic signaling pathway|GO:2001236,regulation of extrinsic apoptotic signaling pathway|GO:0008104,protein localization|GO:0019220,regulation of phosphate metabolic process|GO:0080090,regulation of primary metabolic process|GO:0019222,regulation of metabolic process|GO:0033157,regulation of intracellular protein trans…	GO:0016020,membrane|GO:0005783,endoplasmic reticulum|GO:0005789,endoplasmic reticulum membrane|GO:0042175,nuclear outer membrane-endoplasmic reticulum membrane network|GO:0031264,death-inducing signaling complex|GO:0031265,CD95 death-inducing signaling complex|GO:0043227,membrane-bounded organelle|GO:0043226,organelle|GO:0005737,cytoplasm|GO:0044446,intracellular organelle part|GO:0031090,organel…	GO:0005488,binding|GO:0031625,ubiquitin protein ligase binding|GO:0044389,ubiquitin-like protein ligase binding|GO:0019207,kinase regulator activity|GO:0019887,protein kinase regulator activity|GO:0031072,heat shock protein binding|GO:0030234,enzyme regulator activity|GO:0032182,ubiquitin-like protein binding|GO:0019899,enzyme binding|GO:0019901,protein kinase binding|GO:0019900,kinase binding|GO…	hsa04217,Necroptosis	FAS-associated factor 2	FAF2	sp|Q96CS3|FAF2_HUMAN FAS-associated factor 2 OS=Homo sapiens OX=9606 GN=FAF2 PE=1 SV=2	6	6	52.623	445	87.446	18.9	9599500
Q9P035;H3BS72;H3BPZ1;H3BMZ1;H3BRL8	Q9P035	GO:0019220,regulation of phosphate metabolic process|GO:0080090,regulation of primary metabolic process|GO:0019222,regulation of metabolic process|GO:0048584,positive regulation of response to stimulus|GO:0048583,regulation of response to stimulus|GO:0032147,activation of protein kinase activity|GO:0007165,signal transduction|GO:0044283,small molecule biosynthetic process|GO:0042761,very long-cha…	GO:0005783,endoplasmic reticulum|GO:0005789,endoplasmic reticulum membrane|GO:0042175,nuclear outer membrane-endoplasmic reticulum membrane network|GO:0043229,intracellular organelle|GO:0005924,cell-substrate adherens junction|GO:0005925,focal adhesion|GO:0043227,membrane-bounded organelle|GO:0043226,organelle|GO:0031224,intrinsic component of membrane|GO:0030055,cell-substrate junction|GO:000573…	GO:0018812,3-hydroxyacyl-CoA dehydratase activity|GO:0003824,catalytic activity|GO:0016835,carbon-oxygen lyase activity|GO:0030234,enzyme regulator activity|GO:0016829,lyase activity|GO:0005096,GTPase activator activity|GO:0019899,enzyme binding|GO:0030695,GTPase regulator activity|GO:0008047,enzyme activator activity|GO:0005515,protein binding|GO:0098772,molecular function regulator|GO:0060589,n…	hsa00062,Fatty acid elongation|hsa01100,Metabolic pathways|hsa01212,Fatty acid metabolism|hsa01040,Biosynthesis of unsaturated fatty acids	Very-long-chain (3R)-3-hydroxyacyl-CoA dehydratase 3	HACD3	sp|Q9P035|HACD3_HUMAN Very-long-chain (3R)-3-hydroxyacyl-CoA dehydratase 3 OS=Homo sapiens OX=9606 GN=HACD3 PE=1 SV=2;tr|H3BS72|H3BS72_HUMAN Very-long-chain (3R)-3-hydroxyacyl-CoA dehydratase OS=Homo sapiens OX=9606 GN=HACD3 PE=1 SV=1;tr|H3BPZ1|H3BPZ1_HUMA	6	6	43.159	362	137.3	18.2	9820100
Q9UBB4;A0A1W2PQD2;Q7Z524;B1AHE4;Q9NTC6;B1AHE3	Q9UBB4	GO:0032502,developmental process|GO:0022607,cellular component assembly|GO:0070271,protein complex biogenesis|GO:0030030,cell projection organization|GO:0030154,cell differentiation|GO:0048468,cell development|GO:0031175,neuron projection development|GO:0007275,multicellular organism development|GO:0044699,single-organism process|GO:0071822,protein complex subunit organization|GO:0048869,cellular…	GO:0030425,dendrite|GO:0071944,cell periphery|GO:0005737,cytoplasm|GO:0005615,extracellular space|GO:0016020,membrane|GO:0097458,neuron part|GO:0043005,neuron projection|GO:0048471,perinuclear region of cytoplasm|GO:0043025,neuronal cell body|GO:0044297,cell body|GO:0036477,somatodendritic compartment|GO:0005886,plasma membrane|GO:0042995,cell projection|GO:0005829,cytosol|GO:0044464,cell part|GO…	GO:0005488,binding|GO:0042802,identical protein binding|GO:0019899,enzyme binding|GO:0005515,protein binding	0	Ataxin-10	ATXN10	sp|Q9UBB4|ATX10_HUMAN Ataxin-10 OS=Homo sapiens OX=9606 GN=ATXN10 PE=1 SV=1;tr|A0A1W2PQD2|A0A1W2PQD2_HUMAN Ataxin-10 OS=Homo sapiens OX=9606 GN=ATXN10 PE=1 SV=1;tr|Q7Z524|Q7Z524_HUMAN HUMEEP OS=Homo sapiens OX=9606 PE=2 SV=1	6	6	53.488	475	70.361	17.9	7345100
Q9Y6G9;B3KM42;E9PHI6;B4DDM4;Q6MZE7	Q9Y6G9	GO:0080090,regulation of primary metabolic process|GO:0032434,regulation of proteasomal ubiquitin-dependent protein catabolic process|GO:0032435,negative regulation of proteasomal ubiquitin-dependent protein catabolic process|GO:0044257,cellular protein catabolic process|GO:0000280,nuclear division|GO:0010965,regulation of mitotic sister chromatid separation|GO:0071840,cellular component organiza…	GO:0005886,plasma membrane|GO:0043226,organelle|GO:0043229,intracellular organelle|GO:0043228,non-membrane-bounded organelle|GO:0030286,dynein complex|GO:0005815,microtubule organizing center|GO:0005874,microtubule|GO:0005875,microtubule associated complex|GO:0005856,cytoskeleton|GO:0005819,spindle|GO:0005813,centrosome|GO:0016020,membrane|GO:0000922,spindle pole|GO:0044430,cytoskeletal part|GO:0…	GO:0035639,purine ribonucleoside triphosphate binding|GO:0005488,binding|GO:0003676,nucleic acid binding|GO:0043167,ion binding|GO:1901363,heterocyclic compound binding|GO:0001883,purine nucleoside binding|GO:0001882,nucleoside binding|GO:0043168,anion binding|GO:0000166,nucleotide binding|GO:1901265,nucleoside phosphate binding|GO:0032549,ribonucleoside binding|GO:0017076,purine nucleotide bindi…	hsa04962,Vasopressin-regulated water reabsorption|hsa04145,Phagosome|hsa05132,Salmonella infection	Cytoplasmic dynein 1 light intermediate chain 1	DYNC1LI1;DKFZp686A1525	sp|Q9Y6G9|DC1L1_HUMAN Cytoplasmic dynein 1 light intermediate chain 1 OS=Homo sapiens OX=9606 GN=DYNC1LI1 PE=1 SV=3;tr|B3KM42|B3KM42_HUMAN cDNA FLJ10219 fis, clone HEMBA1007018, highly similar to Cytoplasmic dynein 1 light intermediate chain 1 OS=Homo sapi	6	6	56.578	523	35.186	17.2	9698700
A0A024QZP7;Q5H9N4;P06493;E5RIU6;A0A087WZZ9;I6L9I5;A0A024QZJ8;B7Z3D6;K7ELV5;G3V317;F8VXD2;A0A2R8YEB7;B3KX76;F8VZZ0;F8VZ51;Q6LC83;Q8IWB3;A0A2R8Y644;H0YAZ9;Q9BWF9;Q9BVE2;E7EUK8;B4DK59;B4DHU6;B4DER5;E5RGN0;Q96GA5;A0A087X209;Q59G02;Q9BRL4;A0A087WZU2;A0A2R8YD28;F5H6Z0;B4DGP5;A0A024R996;A0A140VK97;A0A024R183;B4DK03;A0A024R980;A0A024RBH0;B7Z8T0;A0A2R8YF61;A0A2R8Y7W5;J3QSD7;A0A2R8Y4Z0;A0A024RA66;A0A024RA8…	A0A024QZP7	GO:0044238,primary metabolic process|GO:0007599,hemostasis|GO:0080090,regulation of primary metabolic process|GO:0019222,regulation of metabolic process|GO:0000086,G2/M transition of mitotic cell cycle|GO:0009636,response to toxic substance|GO:0007596,blood coagulation|GO:0000082,G1/S transition of mitotic cell cycle|GO:0000280,nuclear division|GO:0007165,signal transduction|GO:1902402,signal tra…	GO:0000307,cyclin-dependent protein kinase holoenzyme complex|GO:0031974,membrane-enclosed lumen|GO:0000781,chromosome, telomeric region|GO:0043229,intracellular organelle|GO:0043228,non-membrane-bounded organelle|GO:0043227,membrane-bounded organelle|GO:0043226,organelle|GO:0005856,cytoskeleton|GO:0016604,nuclear body|GO:0031981,nuclear lumen|GO:0000806,Y chromosome|GO:0005813,centrosome|GO:0005…	GO:0035639,purine ribonucleoside triphosphate binding|GO:0044877,macromolecular complex binding|GO:0004672,protein kinase activity|GO:0004693,cyclin-dependent protein serine/threonine kinase activity|GO:0043167,ion binding|GO:1901363,heterocyclic compound binding|GO:0001883,purine nucleoside binding|GO:0001882,nucleoside binding|GO:0043168,anion binding|GO:0043169,cation binding|GO:0004674,protei…	hsa04914,Progesterone-mediated oocyte maturation|hsa05203,Viral carcinogenesis|hsa05226,Gastric cancer|hsa04110,Cell cycle|hsa05222,Small cell lung cancer|hsa05200,Pathways in cancer|hsa04114,Oocyte meiosis|hsa04115,p53 signaling pathway|hsa04218,Cellular senescence|hsa05169,Epstein-Barr virus infection|hsa04068,FoxO signaling pathway|hsa04934,Cushing syndrome|hsa05165,Human papillomavirus infect…	Cyclin-dependent kinase 1	CDC2;DKFZp686L20222;CDK1	tr|A0A024QZP7|A0A024QZP7_HUMAN Cell division cycle 2, G1 to S and G2 to M, isoform CRA_a OS=Homo sapiens OX=9606 GN=CDK1 PE=1 SV=1;tr|Q5H9N4|Q5H9N4_HUMAN Uncharacterized protein DKFZp686L20222 OS=Homo sapiens OX=9606 GN=DKFZp686L20222 PE=3 SV=1;sp|P06493|C	6	5	34.081	297	130	20.9	26703000
Q9BTQ7;A0A024R1Q8;P62829;J3KT29;J3KTJ3;C9JD32;B9ZVP7;J3QQT9;A4D142	Q9BTQ7	GO:0051169,nuclear transport|GO:0008104,protein localization|GO:0061024,membrane organization|GO:1901362,organic cyclic compound biosynthetic process|GO:1901360,organic cyclic compound metabolic process|GO:1901361,organic cyclic compound catabolic process|GO:0070727,cellular macromolecule localization|GO:0043043,peptide biosynthetic process|GO:0044419,interspecies interaction between organisms|GO…	GO:0015934,large ribosomal subunit|GO:0022625,cytosolic large ribosomal subunit|GO:0031974,membrane-enclosed lumen|GO:0043229,intracellular organelle|GO:0043228,non-membrane-bounded organelle|GO:0022626,cytosolic ribosome|GO:0005924,cell-substrate adherens junction|GO:0005925,focal adhesion|GO:0043227,membrane-bounded organelle|GO:0043226,organelle|GO:0030054,cell junction|GO:0030055,cell-substra…	GO:0070180,large ribosomal subunit rRNA binding|GO:0005515,protein binding|GO:0097159,organic cyclic compound binding|GO:0044822,poly(A) RNA binding|GO:0019843,rRNA binding|GO:0003735,structural constituent of ribosome|GO:0003723,RNA binding|GO:0003676,nucleic acid binding|GO:0005198,structural molecule activity|GO:1901363,heterocyclic compound binding|GO:0005488,binding|GO:0044389,ubiquitin-like…	hsa03010,Ribosome	60S ribosomal protein L23	RPL23	tr|Q9BTQ7|Q9BTQ7_HUMAN Similar to ribosomal protein L23 (Fragment) OS=Homo sapiens OX=9606 PE=1 SV=1;tr|A0A024R1Q8|A0A024R1Q8_HUMAN Ribosomal protein L23, isoform CRA_b OS=Homo sapiens OX=9606 GN=RPL23 PE=3 SV=1;sp|P62829|RL23_HUMAN 60S ribosomal protein L	5	5	14.149	134	101.08	45.5	80232000
B2RBM7;A0A024R201;Q9UNM6;B4DJ66;Q53GN6;Q9Y6E3;J3KNQ3;A0A087WUL9;H0YD73;E9PL38;Q9UNM7;E9PPD2;Q5HYL3;F8W8J6;E9PQG3	B2RBM7	GO:0080090,regulation of primary metabolic process|GO:0019222,regulation of metabolic process|GO:0048585,negative regulation of response to stimulus|GO:0048584,positive regulation of response to stimulus|GO:0048583,regulation of response to stimulus|GO:0031349,positive regulation of defense response|GO:0030111,regulation of Wnt signaling pathway|GO:0000280,nuclear division|GO:0007165,signal trans…	GO:0022624,proteasome accessory complex|GO:0031974,membrane-enclosed lumen|GO:0043229,intracellular organelle|GO:0043227,membrane-bounded organelle|GO:0043226,organelle|GO:0005737,cytoplasm|GO:0005838,proteasome regulatory particle|GO:0070062,extracellular exosome|GO:0031981,nuclear lumen|GO:0005634,nucleus|GO:0016020,membrane|GO:0031988,membrane-bounded vesicle|GO:0005654,nucleoplasm|GO:0032991,…	GO:0005198,structural molecule activity	hsa03050,Proteasome|hsa05169,Epstein-Barr virus infection	26S proteasome non-ATPase regulatory subunit 13	PSMD13	tr|B2RBM7|B2RBM7_HUMAN cDNA, FLJ95595, highly similar to Homo sapiens proteasome (prosome, macropain) 26S subunit, non-ATPase, 13 (PSMD13), mRNA OS=Homo sapiens OX=9606 PE=2 SV=1;tr|A0A024R201|A0A024R201_HUMAN Proteasome (Prosome, macropain) 26S subunit, n	5	5	42.873	376	37.428	15.2	3937100
A0A024R254;Q9Y5V3;Q8TEN0;A0A024R2A8;Q96JG8	A0A024R254	GO:2001235,positive regulation of apoptotic signaling pathway|GO:0032922,circadian regulation of gene expression|GO:0019220,regulation of phosphate metabolic process|GO:0080090,regulation of primary metabolic process|GO:0019222,regulation of metabolic process|GO:2001233,regulation of apoptotic signaling pathway|GO:0048584,positive regulation of response to stimulus|GO:0048583,regulation of respon…	GO:0043229,intracellular organelle|GO:0071944,cell periphery|GO:0000785,chromatin|GO:0043227,membrane-bounded organelle|GO:0043226,organelle|GO:0005737,cytoplasm|GO:0005634,nucleus|GO:0016020,membrane|GO:0005694,chromosome|GO:0005886,plasma membrane|GO:0043234,protein complex|GO:0032991,macromolecular complex|GO:0043231,intracellular membrane-bounded organelle|GO:0043232,intracellular non-membran…	GO:0005515,protein binding|GO:0003713,transcription coactivator activity|GO:0003712,transcription cofactor activity|GO:0005488,binding|GO:0000989,transcription factor activity, transcription factor binding|GO:0000988,transcription factor activity, protein binding|GO:0042802,identical protein binding|GO:0140110,transcription regulator activity	hsa04722,Neurotrophin signaling pathway	Melanoma-associated antigen D1	MAGED1;FLJ00163	tr|A0A024R254|A0A024R254_HUMAN Melanoma antigen family D, 1, isoform CRA_a OS=Homo sapiens OX=9606 GN=MAGED1 PE=4 SV=1;sp|Q9Y5V3|MAGD1_HUMAN Melanoma-associated antigen D1 OS=Homo sapiens OX=9606 GN=MAGED1 PE=1 SV=3;tr|Q8TEN0|Q8TEN0_HUMAN FLJ00163 protein	5	5	86.178	778	217.55	6.8	6183600
A0A024R277;O15269;Q6NUL7;Q59EQ4;B4DR90;A0A2R8Y4S0;A0A2R8Y6A2;A0A2R8Y763	A0A024R277	GO:0046173,polyol biosynthetic process|GO:0019751,polyol metabolic process|GO:1901615,organic hydroxy compound metabolic process|GO:0034311,diol metabolic process|GO:0044249,cellular biosynthetic process|GO:0034641,cellular nitrogen compound metabolic process|GO:0034312,diol biosynthetic process|GO:0044281,small molecule metabolic process|GO:0044283,small molecule biosynthetic process|GO:1901566,…	GO:0005783,endoplasmic reticulum|GO:0005789,endoplasmic reticulum membrane|GO:0042175,nuclear outer membrane-endoplasmic reticulum membrane network|GO:0043229,intracellular organelle|GO:0035339,SPOTS complex|GO:0043227,membrane-bounded organelle|GO:0043226,organelle|GO:0031224,intrinsic component of membrane|GO:0005737,cytoplasm|GO:0031090,organelle membrane|GO:0016021,integral component of membr…	GO:0043168,anion binding|GO:0005488,binding|GO:0097159,organic cyclic compound binding|GO:0016740,transferase activity|GO:1901363,heterocyclic compound binding|GO:0003824,catalytic activity|GO:0004758,serine C-palmitoyltransferase activity|GO:0016746,transferase activity, transferring acyl groups|GO:0016747,transferase activity, transferring acyl groups other than amino-acyl groups|GO:0005515,pro…	hsa04071,Sphingolipid signaling pathway|hsa01100,Metabolic pathways|hsa00600,Sphingolipid metabolism	Serine palmitoyltransferase 1	SPTLC1	tr|A0A024R277|A0A024R277_HUMAN Serine palmitoyltransferase, long chain base subunit 1, isoform CRA_a OS=Homo sapiens OX=9606 GN=SPTLC1 PE=4 SV=1;sp|O15269|SPTC1_HUMAN Serine palmitoyltransferase 1 OS=Homo sapiens OX=9606 GN=SPTLC1 PE=1 SV=1;tr|Q6NUL7|Q6NUL	5	5	52.743	473	66.182	16.3	3971100
A0A024R4F1;P06733;A0A2R8Y6G6;E2DRY6;K7EM90;A0A2R8YEM5;A0A2R8Y879;A4UCS8;K7ERS8;A4QMW8;L0R849;A0A2R8Y6I8;A0A2R8Y798;A0A2R8YEG5;F5H0C8;Q6FHV6;P09104;F5H1C3;L0R6S1;Q9NPL4;A8K3B0	A0A024R4F1	GO:0080090,regulation of primary metabolic process|GO:0019222,regulation of metabolic process|GO:0009167,purine ribonucleoside monophosphate metabolic process|GO:0061621,canonical glycolysis|GO:0061620,glycolytic process through glucose-6-phosphate|GO:0044281,small molecule metabolic process|GO:0009161,ribonucleoside monophosphate metabolic process|GO:1901362,organic cyclic compound biosynthetic …	GO:0031672,A band|GO:0030016,myofibril|GO:0030017,sarcomere|GO:0043229,intracellular organelle|GO:0043228,non-membrane-bounded organelle|GO:0043227,membrane-bounded organelle|GO:0043226,organelle|GO:0005737,cytoplasm|GO:0031430,M band|GO:0031982,vesicle|GO:0005615,extracellular space|GO:0005634,nucleus|GO:0016020,membrane|GO:0031988,membrane-bounded vesicle|GO:0005576,extracellular region|GO:0043…	GO:0000287,magnesium ion binding|GO:0019899,enzyme binding|GO:0051020,GTPase binding|GO:0005488,binding|GO:0003676,nucleic acid binding|GO:0003677,DNA binding|GO:1901363,heterocyclic compound binding|GO:0043169,cation binding|GO:0016829,lyase activity|GO:0003714,transcription corepressor activity|GO:0003712,transcription cofactor activity|GO:0043167,ion binding|GO:0000989,transcription factor act…	hsa01100,Metabolic pathways|hsa01200,Carbon metabolism|hsa04066,HIF-1 signaling pathway|hsa01230,Biosynthesis of amino acids|hsa00010,Glycolysis / Gluconeogenesis|hsa03018,RNA degradation	Alpha-enolase;Enolase	ENO1	tr|A0A024R4F1|A0A024R4F1_HUMAN Enolase 1, (Alpha), isoform CRA_a OS=Homo sapiens OX=9606 GN=ENO1 PE=2 SV=1;sp|P06733|ENOA_HUMAN Alpha-enolase OS=Homo sapiens OX=9606 GN=ENO1 PE=1 SV=2;tr|A0A2R8Y6G6|A0A2R8Y6G6_HUMAN Alpha-enolase OS=Homo sapiens OX=9606 GN=	6	5	47.168	434	94.407	17.5	25261000
B2RAQ8;A0A024R5F4;P50416;H3BP22;H3BUV7;H3BUJ0	B2RAQ8	GO:0090087,regulation of peptide transport|GO:0034440,lipid oxidation|GO:0044238,primary metabolic process|GO:0015879,carnitine transport|GO:0080090,regulation of primary metabolic process|GO:0019222,regulation of metabolic process|GO:0051049,regulation of transport|GO:0007610,behavior|GO:0006839,mitochondrial transport|GO:0006820,anion transport|GO:0008104,protein localization|GO:0044281,small m…	GO:0044464,cell part|GO:0098573,intrinsic component of mitochondrial membrane|GO:0019867,outer membrane|GO:0043229,intracellular organelle|GO:0031306,intrinsic component of mitochondrial outer membrane|GO:0031301,integral component of organelle membrane|GO:0031300,intrinsic component of organelle membrane|GO:0032592,integral component of mitochondrial membrane|GO:0043227,membrane-bounded organell…	GO:0016416,O-palmitoyltransferase activity|GO:0003824,catalytic activity|GO:0016740,transferase activity|GO:0016406,carnitine O-acyltransferase activity|GO:0004095,carnitine O-palmitoyltransferase activity|GO:0016747,transferase activity, transferring acyl groups other than amino-acyl groups|GO:0005515,protein binding|GO:0008374,O-acyltransferase activity|GO:0016746,transferase activity, transfer…	hsa01212,Fatty acid metabolism|hsa03320,PPAR signaling pathway|hsa00071,Fatty acid degradation|hsa04931,Insulin resistance|hsa04714,Thermogenesis|hsa04152,AMPK signaling pathway|hsa04922,Glucagon signaling pathway|hsa04920,Adipocytokine signaling pathway	Carnitine O-palmitoyltransferase 1, liver isoform	CPT1A	tr|B2RAQ8|B2RAQ8_HUMAN cDNA, FLJ95058, highly similar to Homo sapiens carnitine palmitoyltransferase 1A (liver) (CPT1A),nuclear gene encoding mitochondrial protein, mRNA OS=Homo sapiens OX=9606 PE=2 SV=1;tr|A0A024R5F4|A0A024R5F4_HUMAN Carnitine palmitoyltr	5	5	88.339	773	19.317	7.5	1670400
A0A024R6I3;Q53GF9;P49755;B4DZH3;B4DL12;G3V2K7	A0A024R6I3	GO:0008104,protein localization|GO:0080090,regulation of primary metabolic process|GO:0019222,regulation of metabolic process|GO:0006901,vesicle coating|GO:0006900,membrane budding|GO:0006903,vesicle targeting|GO:0061024,membrane organization|GO:0051656,establishment of organelle localization|GO:0051650,establishment of vesicle localization|GO:0071840,cellular component organization or biogenesis…	GO:0005783,endoplasmic reticulum|GO:0044421,extracellular region part|GO:0048770,pigment granule|GO:0005789,endoplasmic reticulum membrane|GO:0042175,nuclear outer membrane-endoplasmic reticulum membrane network|GO:0043229,intracellular organelle|GO:0071944,cell periphery|GO:0030133,transport vesicle|GO:0005622,intracellular|GO:0030135,coated vesicle|GO:0043226,organelle|GO:0030137,COPI-coated ve…	GO:0000149,SNARE binding|GO:0019905,syntaxin binding|GO:0005488,binding|GO:0005515,protein binding|GO:0032403,protein complex binding|GO:0044877,macromolecular complex binding	hsa05130,Pathogenic Escherichia coli infection	Transmembrane emp24 domain-containing protein 10	TMED10	tr|A0A024R6I3|A0A024R6I3_HUMAN Testicular tissue protein Li 206 OS=Homo sapiens OX=9606 GN=TMED10 PE=2 SV=1;tr|Q53GF9|Q53GF9_HUMAN Full-length cDNA 5-PRIME end of clone CS0DF013YM24 of Fetal brain of Homo sapiens (Human) variant (Fragment) OS=Homo sapiens	5	5	24.976	219	45.247	17.4	3086000
[truncated: 1,217 more rows]

## Sheet: 结果统计统计
样品名称	鉴定蛋白质数量
ASFV D1133L	1471
